# Supplementary material for: ﻿Stictaflakusiorum and S.kukwae—two additional new species from the Neotropics (Peltigerales, Peltigeraceae)
Source: MycoKeys. 2025 Mar 4;114:259–76. doi: 10.3897/mycokeys.114.139681 (PMC11898244; doi:10.3897/mycokeys.114.139681)
Supplement: XML Treatment for Sticta flakusiorum [file mycokeys.114.139681-treatment1.xml]

<!DOCTYPE tp:taxon-treatment
  PUBLIC "-//TaxonX//DTD Taxonomic Treatment Publishing DTD v0 20100105//EN" "tax-treatment-NSO.dtd">
<tp:taxon-treatment xmlns:tp="http://www.plazi.org/taxpub"><tp:treatment-meta><kwd-group><label>Taxon classification</label><kwd>
                <named-content content-type="kingdom">Fungi</named-content>
              </kwd><kwd>
                <named-content content-type="order">Peltigerales</named-content>
              </kwd><kwd>
                <named-content content-type="family">Peltigeraceae</named-content>
              </kwd></kwd-group><mixed-citation publication-type="journal"><person-group><name><surname>Ossowska</surname><given-names>Emilia Anna</given-names></name><name><surname>Moncada</surname><given-names>Bibiana</given-names></name><name><surname>Lücking</surname><given-names>Robert</given-names></name><name><surname>Sérusiaux</surname><given-names>Emmanuel</given-names></name><name><surname>Magain</surname><given-names>Nicolas</given-names></name></person-group><article-title>﻿<italic><tp:taxon-name><tp:taxon-name-part taxon-name-part-type="genus" reg="Sticta">Sticta</tp:taxon-name-part><tp:taxon-name-part taxon-name-part-type="species" reg="flakusiorum">flakusiorum</tp:taxon-name-part></tp:taxon-name></italic> and <italic><tp:taxon-name><tp:taxon-name-part taxon-name-part-type="genus" reg="Sticta">S.</tp:taxon-name-part><tp:taxon-name-part taxon-name-part-type="species" reg="kukwae">kukwae</tp:taxon-name-part></tp:taxon-name></italic>—two additional new species from the Neotropics (<tp:taxon-name><tp:taxon-name-part taxon-name-part-type="order">Peltigerales</tp:taxon-name-part></tp:taxon-name>, <tp:taxon-name><tp:taxon-name-part taxon-name-part-type="family">Peltigeraceae</tp:taxon-name-part></tp:taxon-name>)</article-title><source>MycoKeys</source><day>04</day><month>03</month><year>2025</year><volume>114</volume><fpage>259</fpage><lpage>276</lpage><pub-id pub-id-type="doi">10.3897/mycokeys.114.139681</pub-id></mixed-citation></tp:treatment-meta><tp:nomenclature><label>﻿</label><tp:taxon-name>
              <object-id xmlns:xlink="http://www.w3.org/1999/xlink" content-type="arpha" xlink:type="simple">D873FD1C-3E20-5FCD-89BC-FD3D0D4B9EFA</object-id>
              <tp:taxon-name-part taxon-name-part-type="genus" reg="Sticta">Sticta</tp:taxon-name-part>
              <tp:taxon-name-part taxon-name-part-type="species" reg="flakusiorum">flakusiorum</tp:taxon-name-part>
              <object-id xmlns:xlink="http://www.w3.org/1999/xlink" content-type="mycobank" xlink:type="simple">856228</object-id>
            </tp:taxon-name><tp:taxon-authority>Ossowska, B. Moncada &amp; Lücking</tp:taxon-authority><tp:taxon-status xmlns:xlink="http://www.w3.org/1999/xlink" xlink:type="simple">sp. nov.</tp:taxon-status><xref ref-type="fig" rid="F2">Fig. 2</xref></tp:nomenclature><tp:treatment-sec sec-type="diagnosis" id="SECID0EK4AE"><title>Diagnosis.</title><p>Differing from <italic><tp:taxon-name><tp:taxon-name-part taxon-name-part-type="genus" reg="Sticta">S.</tp:taxon-name-part><tp:taxon-name-part taxon-name-part-type="species" reg="humboldtii">humboldtii</tp:taxon-name-part></tp:taxon-name></italic> in the absence of true cilia, the presence of submarginal apothecia with entire to crenate margins, completely to partly covered by white hairs, spongy to fasciculate primary tomentum, and scabrid basal membrane of cyphellae, white to yellow (then K+ purple), or partly brown.</p><fig id="F2" position="float" orientation="portrait"><object-id xmlns:xlink="http://www.w3.org/1999/xlink" content-type="doi" xlink:type="simple">10.3897/mycokeys.114.139681.figure2</object-id><object-id xmlns:xlink="http://www.w3.org/1999/xlink" content-type="arpha" xlink:type="simple">D3686ADA-DA68-5FF6-B31B-6941F1E6093A</object-id><label>Figure 2.</label><caption><p>Morphology of <italic><tp:taxon-name><tp:taxon-name-part taxon-name-part-type="genus" reg="Sticta">Sticta</tp:taxon-name-part><tp:taxon-name-part taxon-name-part-type="species" reg="flakusiorum">flakusiorum</tp:taxon-name-part></tp:taxon-name></italic> (holotype) <bold>A</bold> upper surface <bold>B</bold> lower surface <bold>C, D</bold> hirsute upper surface with apothecium and lower surface with tomentum and cyphellae <bold>E</bold> apothecia with entire to crenate margins, covered by white hairs <bold>F</bold> primary tomentum spongy to fasciculate and cyphellae with scabrid basal membrane. Scale bars: 1 mm (<bold>A–F</bold>).</p></caption><graphic xmlns:xlink="http://www.w3.org/1999/xlink" xlink:href="mycokeys-114-259-g002.jpg" position="float" orientation="portrait" xlink:type="simple" id="oo_1269318.jpg"><uri content-type="original_file" xlink:type="simple">https://binary.pensoft.net/fig/1269318</uri></graphic></fig></tp:treatment-sec><tp:treatment-sec sec-type="material" id="SECID0E65AE"><title>Type.</title><p>Bolivia. • Dept. La Paz; Prov. Bautista Saavedra, Área Natural de Manejo Integrado Nacional APOLOBAMBA, between La Curva and Charazani, <named-content xmlns:xlink="http://www.w3.org/1999/xlink" content-type="dwc:verbatimCoordinates" xlink:type="simple"><named-content content-type="geo-json" specific-use="{&#34;type&#34;:&#34;Point&#34;,&#34;coordinates&#34;:[-69.034167,-15.135833]}" id="NCID0EI6AE" xlink:type="simple">15°08'09"S, 69°02'03"W</named-content></named-content>, 3780 m, open area with shrubs, Ceja de Monte Superior (Altimontano), on shrub, 15 Nov. 2014, M. Kukwa 14677 (holotype UGDA L-65223, isotype LPB).</p></tp:treatment-sec><tp:treatment-sec sec-type="description" id="SECID0EN6AE"><title>Description.</title><p>Stipe absent. Thallus orbicular, up to 5 cm diam., moderately branched, with 3–5 branches per 5 cm radius, branching pleurotomous to polytomous; lobes suborbicular to flabellate, interspaced to adjacent, involute, with their apices rounded, revolute, and undulate and their margins sinuous, slightly thickened; lobe internodes 2–20 mm long, 3–15 mm broad; thallus coriaceous. Upper surface pitted to rugose, yellowish brown to chocolate brown, darker near the apices in the herbarium, shiny; lobes entirely hirsute or rarely with some parts lacking tomentum, covered by white hairs, without papillae and maculae; true cilia absent, but lower tomentum partly projecting beyond the margins and resembling cilia, fasciculated to agglutinated, white to pale brown, up to 0.5 mm. Apothecia submarginal and laminal, subaggregated, sessile to shortly stipitate, with pronounced invagination on the lower side, up to 2.0 mm diam.; disc brown to chestnut-brown; margin entire to crenate, completely to partly covered by white hairs, up to 1 mm long, simple to agglutinated, margin brown to dark brown. Vegetative propagules absent. Lower surface ribbed, brown; primary tomentum dense and usually thick to sparse to the margin, spongy to fasciculate, soft, white to brown; secondary tomentum present, arachnoid. Rhizines absent. Cyphellae 1–20 per cm<sup>2</sup> towards the thallus center and 41–60 per cm<sup>2</sup> towards the margin, scattered, elongate to irregular, urceolate with wide pore to cupuliform, erumpent to sessile, remaining below the level of the primary tomentum, with the margin raised and involute to erect, cream to brown colored, with tomentum up to the pore; pore up to 1.5 mm diam.; basal membrane scabrid, white to yellow, or partly brown, when yellow K+ purple and C+ red-orange, KC–, P–. Medulla compact, white to yellow, or partly brown, when yellow K+ purple and C+ red-orange, KC–, P–. No substances detected by <abbrev xmlns:xlink="http://www.w3.org/1999/xlink" xlink:title="thin-layer chromatography method" id="ABBRID0EX6AE" xlink:type="simple">TLC</abbrev>.</p><p>Upper cortex paraplectenchymatous, up to 35 μm thick, uniform, up of 5 layers of cells, their walls up to 1.5 μm thick and their lumina rounded to isodiametric, up to 5–15 × 5–10 μm diam. Photobiont layer up to 150 μm thick, its cells up to 10 μm diam. Medulla up to 120 μm thick, its hyphae up to 5.0 μm broad. Lower cortex paraplectenchymatous, up to 50 μm thick, with up to 7 cell layers; cells up to 10 μm diam. Upper primary tomentum up to 100 μm long, simple or in fascicles formed of up to 7 hyphae, hyphae simple. Upper secondary tomentum not seen on upper surface. Lower primary tomentum up to 200 μm long, composed of fascicles formed of 10–15 hyphae, hyphae mostly simple, apically free, and flexuous. Lower secondary tomentum 30 μm long, of single, simple to branched hairs, moniliform. Cyphellae cavity up to 220 μm deep; cells of basal membrane without or rarely with up to 2 papillae. Apothecia biatorine, up to 500 μm high, with indistinct stipe, about 20 μm high; excipulum up to 400 μm broad, with projecting hairs, up to 1 µm long. Hymenium up to 300 μm high; epihymenium up to 5 μm high, orange-brown, pigment present in the gel and in the walls upper cells of paraphyses, with very gelatinous upper layer. Asci 4–8-spored, ascospores fusiform, 1–3-septate, 25–35 × 6–8 μm.</p></tp:treatment-sec><tp:treatment-sec sec-type="habitat" id="SECID0E36AE"><title>Habitat and distribution.</title><p><italic><tp:taxon-name><tp:taxon-name-part taxon-name-part-type="genus" reg="Sticta">Sticta</tp:taxon-name-part><tp:taxon-name-part taxon-name-part-type="species" reg="flakusiorum">flakusiorum</tp:taxon-name-part></tp:taxon-name></italic> is an epiphytic species found in an open area with shrubs at an altitude of 3780 m in the Department La Paz, Bolivia.</p></tp:treatment-sec><tp:treatment-sec sec-type="etymology" id="SECID0EOAAG"><title>Etymology.</title><p>The species is named in honor of two lichenologists, Adam Flakus and Pamela Rodriguez-Flakus, for their contributions to the taxonomy of lichens and lichenicolous fungi of Bolivia.</p></tp:treatment-sec><tp:treatment-sec sec-type="notes" id="SECID0ETAAG"><title>Notes.</title><p>The new species, <italic><tp:taxon-name><tp:taxon-name-part taxon-name-part-type="genus" reg="Sticta">S.</tp:taxon-name-part><tp:taxon-name-part taxon-name-part-type="species" reg="flakusiorum">flakusiorum</tp:taxon-name-part></tp:taxon-name></italic>, forms part of the <italic><tp:taxon-name><tp:taxon-name-part taxon-name-part-type="genus" reg="Sticta">S.</tp:taxon-name-part><tp:taxon-name-part taxon-name-part-type="species" reg="humboldtii">humboldtii</tp:taxon-name-part></tp:taxon-name></italic> morphodeme, which also includes <italic><tp:taxon-name><tp:taxon-name-part taxon-name-part-type="genus" reg="Sticta">S.</tp:taxon-name-part><tp:taxon-name-part taxon-name-part-type="species" reg="pseudohumboldtii">pseudohumboldtii</tp:taxon-name-part></tp:taxon-name></italic> B. Moncada &amp; Lücking and <italic><tp:taxon-name><tp:taxon-name-part taxon-name-part-type="genus" reg="Sticta">S.</tp:taxon-name-part><tp:taxon-name-part taxon-name-part-type="species" reg="parahumboldtii">parahumboldtii</tp:taxon-name-part></tp:taxon-name></italic> B. Moncada &amp; Lücking (<xref ref-type="bibr" rid="B35">Moncada et al. 2013b</xref>). However, unlike in the other species, the upper surface of <italic><tp:taxon-name><tp:taxon-name-part taxon-name-part-type="genus" reg="Sticta">S.</tp:taxon-name-part><tp:taxon-name-part taxon-name-part-type="species" reg="flakusiorum">flakusiorum</tp:taxon-name-part></tp:taxon-name></italic> is rather hirsute, while in <italic><tp:taxon-name><tp:taxon-name-part taxon-name-part-type="genus" reg="Sticta">S.</tp:taxon-name-part><tp:taxon-name-part taxon-name-part-type="species" reg="humboldtii">humboldtii</tp:taxon-name-part></tp:taxon-name></italic> and the other species, the hairs are very dense and resemble the primary tomentum present on the lower surface (<xref ref-type="bibr" rid="B32">Moncada 2012</xref>). In addition, <italic><tp:taxon-name><tp:taxon-name-part taxon-name-part-type="genus" reg="Sticta">S.</tp:taxon-name-part><tp:taxon-name-part taxon-name-part-type="species" reg="parahumboldtii">parahumboldtii</tp:taxon-name-part></tp:taxon-name></italic> has marginal soredia and lacks apothecia (<xref ref-type="bibr" rid="B35">Moncada et al. 2013b</xref>). Furthermore, all species differ in the color of the lower surface and tomentum. In the new species, the lower surface is brown, and the primary tomentum is white to cream. Other species have a cream-colored lower surface, and the primary tomentum is cream in <italic><tp:taxon-name><tp:taxon-name-part taxon-name-part-type="genus" reg="Sticta">S.</tp:taxon-name-part><tp:taxon-name-part taxon-name-part-type="species" reg="parahumboldtii">parahumboldtii</tp:taxon-name-part></tp:taxon-name></italic>, cream-white in <italic><tp:taxon-name><tp:taxon-name-part taxon-name-part-type="genus" reg="Sticta">S.</tp:taxon-name-part><tp:taxon-name-part taxon-name-part-type="species" reg="pseudohumboldtii">pseudohumboldtii</tp:taxon-name-part></tp:taxon-name></italic>, and cream to grey-brown in <italic><tp:taxon-name><tp:taxon-name-part taxon-name-part-type="genus" reg="Sticta">S.</tp:taxon-name-part><tp:taxon-name-part taxon-name-part-type="species" reg="humboldtii">humboldtii</tp:taxon-name-part></tp:taxon-name></italic> (<xref ref-type="bibr" rid="B32">Moncada 2012</xref>; <xref ref-type="bibr" rid="B35">Moncada et al. 2013b</xref>). All species belong to clade I on the <italic><tp:taxon-name><tp:taxon-name-part taxon-name-part-type="genus" reg="Sticta">Sticta</tp:taxon-name-part></tp:taxon-name></italic> phylogeny (see Fig. <xref ref-type="fig" rid="F1">1</xref>), but the new species is more closely related to <italic><tp:taxon-name><tp:taxon-name-part taxon-name-part-type="genus" reg="Sticta">S.</tp:taxon-name-part><tp:taxon-name-part taxon-name-part-type="species" reg="viviana">viviana</tp:taxon-name-part></tp:taxon-name></italic>. <italic><tp:taxon-name><tp:taxon-name-part taxon-name-part-type="genus" reg="Sticta">Sticta</tp:taxon-name-part><tp:taxon-name-part taxon-name-part-type="species" reg="humboldtii">humboldtii</tp:taxon-name-part></tp:taxon-name></italic> and <italic><tp:taxon-name><tp:taxon-name-part taxon-name-part-type="genus" reg="Sticta">S.</tp:taxon-name-part><tp:taxon-name-part taxon-name-part-type="species" reg="parahumboldtii">parahumboldtii</tp:taxon-name-part></tp:taxon-name></italic> are related to ‘<italic><tp:taxon-name><tp:taxon-name-part taxon-name-part-type="genus" reg="Sticta">S.</tp:taxon-name-part><tp:taxon-name-part taxon-name-part-type="species" reg="arachnosylvatica">arachnosylvatica</tp:taxon-name-part></tp:taxon-name></italic>’, while <italic><tp:taxon-name><tp:taxon-name-part taxon-name-part-type="genus" reg="Sticta">S.</tp:taxon-name-part><tp:taxon-name-part taxon-name-part-type="species" reg="pseudohumboldtii">pseudohumboldtii</tp:taxon-name-part></tp:taxon-name></italic> is close to <italic><tp:taxon-name><tp:taxon-name-part taxon-name-part-type="genus" reg="Sticta">S.</tp:taxon-name-part><tp:taxon-name-part taxon-name-part-type="species" reg="arachnofuliginosa">arachnofuliginosa</tp:taxon-name-part></tp:taxon-name></italic> B. Moncada &amp; Lücking (<xref ref-type="bibr" rid="B56">Widhelm et al. 2018</xref>). Among the species of this morphodeme, <italic><tp:taxon-name><tp:taxon-name-part taxon-name-part-type="genus" reg="Sticta">S.</tp:taxon-name-part><tp:taxon-name-part taxon-name-part-type="species" reg="humboldtii">humboldtii</tp:taxon-name-part></tp:taxon-name></italic> has been reported more frequently than other species (<xref ref-type="bibr" rid="B32">Moncada 2012</xref>; <xref ref-type="bibr" rid="B35">Moncada et al. 2013b</xref>), including records from Peru (<xref ref-type="bibr" rid="B49">Ramos 2014</xref>). However, only the Colombian records are supported by molecular data (<xref ref-type="bibr" rid="B35">Moncada et al. 2013b</xref>, <xref ref-type="bibr" rid="B36">2014a</xref>), and therefore its presence in Peru needs to be verified. <italic><tp:taxon-name><tp:taxon-name-part taxon-name-part-type="genus" reg="Sticta">Sticta</tp:taxon-name-part><tp:taxon-name-part taxon-name-part-type="species" reg="pseudohumboldtii">pseudohumboldtii</tp:taxon-name-part></tp:taxon-name></italic> and <italic><tp:taxon-name><tp:taxon-name-part taxon-name-part-type="genus" reg="Sticta">S.</tp:taxon-name-part><tp:taxon-name-part taxon-name-part-type="species" reg="parahumboldtii">parahumboldtii</tp:taxon-name-part></tp:taxon-name></italic> are known so far only from Colombia (<xref ref-type="bibr" rid="B32">Moncada 2012</xref>; <xref ref-type="bibr" rid="B35">Moncada et al. 2013b</xref>, <xref ref-type="bibr" rid="B36">2014a</xref>, <xref ref-type="bibr" rid="B37">b</xref>).</p><p>In the phylogenetic tree, <italic><tp:taxon-name><tp:taxon-name-part taxon-name-part-type="genus" reg="Sticta">S.</tp:taxon-name-part><tp:taxon-name-part taxon-name-part-type="species" reg="flakusiorum">flakusiorum</tp:taxon-name-part></tp:taxon-name></italic> forms a lineage sister to a clade of a potentially new species, referred to as <italic><tp:taxon-name><tp:taxon-name-part taxon-name-part-type="genus" reg="Sticta">Sticta</tp:taxon-name-part></tp:taxon-name></italic> sp. 36 (see above). This taxon is distinguished by its thallus with smooth upper surface, sparse and laminal apothecia, and abundant, marginal phyllidia. Furthermore, the primary tomentum is greyish gold, whereas in <italic><tp:taxon-name><tp:taxon-name-part taxon-name-part-type="genus" reg="Sticta">S.</tp:taxon-name-part><tp:taxon-name-part taxon-name-part-type="species" reg="flakusiorum">flakusiorum</tp:taxon-name-part></tp:taxon-name></italic> it is white to brown. The specimens of <italic><tp:taxon-name><tp:taxon-name-part taxon-name-part-type="genus" reg="Sticta">S.</tp:taxon-name-part></tp:taxon-name></italic> sp. 36 are fragmentary; thus, we have decided not to describe it at this moment. <italic><tp:taxon-name><tp:taxon-name-part taxon-name-part-type="genus" reg="Sticta">Sticta</tp:taxon-name-part></tp:taxon-name></italic> sp. 36 was found in Peru in Puno (Lampa, Santa Lucia).</p><p>The hirsute upper surface is also characteristic of ‘<italic><tp:taxon-name><tp:taxon-name-part taxon-name-part-type="genus" reg="Sticta">S.</tp:taxon-name-part><tp:taxon-name-part taxon-name-part-type="species" reg="arachnosylvatica">arachnosylvatica</tp:taxon-name-part></tp:taxon-name></italic>’, <italic><tp:taxon-name><tp:taxon-name-part taxon-name-part-type="genus" reg="Sticta">S.</tp:taxon-name-part><tp:taxon-name-part taxon-name-part-type="species" reg="minutula">minutula</tp:taxon-name-part></tp:taxon-name></italic> B. Moncada, A. Suárez &amp; Lücking and <italic><tp:taxon-name><tp:taxon-name-part taxon-name-part-type="genus" reg="Sticta">S.</tp:taxon-name-part><tp:taxon-name-part taxon-name-part-type="species" reg="hirta">hirta</tp:taxon-name-part></tp:taxon-name></italic> (Nyl.) Trevis (<xref ref-type="bibr" rid="B32">Moncada 2012</xref>; <xref ref-type="bibr" rid="B36">Moncada et al. 2014a</xref>, <xref ref-type="bibr" rid="B39">2020</xref>), but these taxa differ from <italic><tp:taxon-name><tp:taxon-name-part taxon-name-part-type="genus" reg="Sticta">S.</tp:taxon-name-part><tp:taxon-name-part taxon-name-part-type="species" reg="flakusiorum">flakusiorum</tp:taxon-name-part></tp:taxon-name></italic> in the structure of the lobes, the presence of vegetative propagules, as well as the color of the lower surface and the structure of primary tomentum. In particular, the lobe margins in all these species are entire to crenate, whereas in <italic><tp:taxon-name><tp:taxon-name-part taxon-name-part-type="genus" reg="Sticta">S.</tp:taxon-name-part><tp:taxon-name-part taxon-name-part-type="species" reg="flakusiorum">flakusiorum</tp:taxon-name-part></tp:taxon-name></italic> they are sinusoidal; in addition, ‘<italic><tp:taxon-name><tp:taxon-name-part taxon-name-part-type="genus" reg="Sticta">S.</tp:taxon-name-part><tp:taxon-name-part taxon-name-part-type="species" reg="arachnosylvatica">arachnosylvatica</tp:taxon-name-part></tp:taxon-name></italic>’ and <italic><tp:taxon-name><tp:taxon-name-part taxon-name-part-type="genus" reg="Sticta">S.</tp:taxon-name-part><tp:taxon-name-part taxon-name-part-type="species" reg="minutula">minutula</tp:taxon-name-part></tp:taxon-name></italic> have isidia. The lower surface of ‘<italic><tp:taxon-name><tp:taxon-name-part taxon-name-part-type="genus" reg="Sticta">S.</tp:taxon-name-part><tp:taxon-name-part taxon-name-part-type="species" reg="arachnosylvatica">arachnosylvatica</tp:taxon-name-part></tp:taxon-name></italic>’ is cream-white with primary tomentum dense to the margin (<xref ref-type="bibr" rid="B32">Moncada 2012</xref>), and in <italic><tp:taxon-name><tp:taxon-name-part taxon-name-part-type="genus" reg="Sticta">S.</tp:taxon-name-part><tp:taxon-name-part taxon-name-part-type="species" reg="minutula">minutula</tp:taxon-name-part></tp:taxon-name></italic> the lower surface is cream-white with primary tomentum scarce over the whole area. Additionally, the latter taxon is distinguished by its sparse cyphellae (<xref ref-type="bibr" rid="B32">Moncada 2012</xref>). <italic><tp:taxon-name><tp:taxon-name-part taxon-name-part-type="genus" reg="Sticta">Sticta</tp:taxon-name-part><tp:taxon-name-part taxon-name-part-type="species" reg="hirta">hirta</tp:taxon-name-part></tp:taxon-name></italic> has a creamy lower surface with irregular tomentum, sparse towards the margins, and it is fasciculate to spongy (<xref ref-type="bibr" rid="B32">Moncada 2012</xref>). All three species, ‘<italic><tp:taxon-name><tp:taxon-name-part taxon-name-part-type="genus" reg="Sticta">S.</tp:taxon-name-part><tp:taxon-name-part taxon-name-part-type="species" reg="arachnosylvatica">arachnosylvatica</tp:taxon-name-part></tp:taxon-name></italic>,’ <italic><tp:taxon-name><tp:taxon-name-part taxon-name-part-type="genus" reg="Sticta">S.</tp:taxon-name-part><tp:taxon-name-part taxon-name-part-type="species" reg="minutula">minutula</tp:taxon-name-part></tp:taxon-name></italic>, and <italic><tp:taxon-name><tp:taxon-name-part taxon-name-part-type="genus" reg="Sticta">S.</tp:taxon-name-part><tp:taxon-name-part taxon-name-part-type="species" reg="hirta">hirta</tp:taxon-name-part></tp:taxon-name></italic>, have been molecularly confirmed only from Colombia (<xref ref-type="bibr" rid="B32">Moncada 2012</xref>; <xref ref-type="bibr" rid="B36">Moncada et al. 2014a</xref>, <xref ref-type="bibr" rid="B39">2020</xref>) but have not been reported from Bolivia and Peru.</p></tp:treatment-sec><tp:treatment-sec><!--Section generated to contain objects referenced in tp:taxon-treatment.--><fig id="F1" position="float" orientation="portrait"><object-id xmlns:xlink="http://www.w3.org/1999/xlink" content-type="doi" xlink:type="simple">10.3897/mycokeys.114.139681.figure1</object-id><object-id xmlns:xlink="http://www.w3.org/1999/xlink" content-type="arpha" xlink:type="simple">46B630D3-0BAD-5A80-AC61-269A718D71F4</object-id><label>Figure 1.</label><caption><p>Best-scoring maximum likelihood tree of the <italic><tp:taxon-name><tp:taxon-name-part taxon-name-part-type="genus" reg="Sticta">Sticta</tp:taxon-name-part></tp:taxon-name></italic> target clade containing the new species <italic><tp:taxon-name><tp:taxon-name-part taxon-name-part-type="genus" reg="Sticta">S.</tp:taxon-name-part><tp:taxon-name-part taxon-name-part-type="species" reg="flakusiorum">flakusiorum</tp:taxon-name-part></tp:taxon-name></italic> from Bolivia (blue), <italic><tp:taxon-name><tp:taxon-name-part taxon-name-part-type="genus" reg="Sticta">S.</tp:taxon-name-part><tp:taxon-name-part taxon-name-part-type="species" reg="kukwae">kukwae</tp:taxon-name-part></tp:taxon-name></italic> from Bolivia and Peru (red), and <italic><tp:taxon-name><tp:taxon-name-part taxon-name-part-type="genus" reg="Sticta">S.</tp:taxon-name-part></tp:taxon-name></italic> sp. 36 from Peru (green), based on the fungal ITS barcoding marker. Branches associated with high bootstrap support values (≥ 70) are thickened and values are indicated near the branches.</p></caption><graphic xmlns:xlink="http://www.w3.org/1999/xlink" xlink:href="mycokeys-114-259-g001.jpg" position="float" orientation="portrait" xlink:type="simple" id="oo_1269317.jpg"><uri content-type="original_file" xlink:type="simple">https://binary.pensoft.net/fig/1269317</uri></graphic></fig></tp:treatment-sec><ref-list><ref id="B35"><mixed-citation xmlns:xlink="http://www.w3.org/1999/xlink" xlink:type="simple"><person-group><name name-style="western"><surname>Moncada</surname><given-names>B</given-names></name><name name-style="western"><surname>Lücking</surname><given-names>R</given-names></name><name name-style="western"><surname>Coca</surname><given-names>LF</given-names></name></person-group> (<year>2013b</year>) <article-title>Six new apotheciate species of <italic><tp:taxon-name><tp:taxon-name-part taxon-name-part-type="genus">Sticta</tp:taxon-name-part></tp:taxon-name></italic> (lichenized <tp:taxon-name><tp:taxon-name-part taxon-name-part-type="phylum">Ascomycota</tp:taxon-name-part></tp:taxon-name>: <tp:taxon-name><tp:taxon-name-part taxon-name-part-type="family">Lobariaceae</tp:taxon-name-part></tp:taxon-name>) from the Colombian Andes.</article-title><source>Lichenologist (London, England)</source><volume>45</volume>(<issue>5</issue>): <fpage>635</fpage>–<lpage>656</lpage>. <ext-link xlink:href="10.1017/S0024282913000376" ext-link-type="doi" xlink:type="simple">https://doi.org/10.1017/S0024282913000376</ext-link></mixed-citation></ref><ref id="B32"><mixed-citation xmlns:xlink="http://www.w3.org/1999/xlink" xlink:type="simple"><person-group><name name-style="western"><surname>Moncada</surname><given-names>B</given-names></name></person-group> (<year>2012</year>) El género <italic><tp:taxon-name><tp:taxon-name-part taxon-name-part-type="genus">Sticta</tp:taxon-name-part></tp:taxon-name></italic> (Schreb.) Ach. en Colombia, Taxonomía, Ecogeografía e Importancia. Doctoral thesis, Universidad Nacional de Colombia, Bogotá.</mixed-citation></ref><ref id="B56"><mixed-citation xmlns:xlink="http://www.w3.org/1999/xlink" xlink:type="simple"><person-group><name name-style="western"><surname>Widhelm</surname><given-names>TJ</given-names></name><name name-style="western"><surname>Bertoletti</surname><given-names>FR</given-names></name><name name-style="western"><surname>Asztalos</surname><given-names>MJ</given-names></name><name name-style="western"><surname>Mercado-Díaz</surname><given-names>JA</given-names></name><name name-style="western"><surname>Huang</surname><given-names>JP</given-names></name><name name-style="western"><surname>Moncada</surname><given-names>B</given-names></name><name name-style="western"><surname>Lücking</surname><given-names>R</given-names></name><name name-style="western"><surname>Magain</surname><given-names>N</given-names></name><name name-style="western"><surname>Sérusiaux</surname><given-names>E</given-names></name><name name-style="western"><surname>Goffinet</surname><given-names>B</given-names></name><name name-style="western"><surname>Crouch</surname><given-names>N</given-names></name><name name-style="western"><surname>Mason-Gamer</surname><given-names>R</given-names></name><name name-style="western"><surname>Lumbsch</surname><given-names>HT</given-names></name></person-group> (<year>2018</year>) <article-title>Oligocene origin and drivers of diversification in the genus <italic><tp:taxon-name><tp:taxon-name-part taxon-name-part-type="genus">Sticta</tp:taxon-name-part></tp:taxon-name></italic> (<tp:taxon-name><tp:taxon-name-part taxon-name-part-type="family">Lobariaceae</tp:taxon-name-part></tp:taxon-name>, <tp:taxon-name><tp:taxon-name-part taxon-name-part-type="phylum">Ascomycota</tp:taxon-name-part></tp:taxon-name>).</article-title><source>Molecular Phylogenetics and Evolution</source><volume>126</volume>: <fpage>58</fpage>–<lpage>73</lpage>. <ext-link xlink:href="10.1016/j.ympev.2018.04.006" ext-link-type="doi" xlink:type="simple">https://doi.org/10.1016/j.ympev.2018.04.006</ext-link></mixed-citation></ref><ref id="B49"><mixed-citation xmlns:xlink="http://www.w3.org/1999/xlink" xlink:type="simple"><person-group><name name-style="western"><surname>Ramos</surname><given-names>D</given-names></name></person-group> (<year>2014</year>) <article-title>Lista de especies de líquenes y hongos liquenícolas del Perú – Checklist of lichens and lichenicolous fungi of Peru.</article-title><source>Glalia</source><volume>6</volume>(<issue>2</issue>): <fpage>1</fpage>–<lpage>49</lpage>.</mixed-citation></ref><ref id="B36"><mixed-citation xmlns:xlink="http://www.w3.org/1999/xlink" xlink:type="simple"><person-group><name name-style="western"><surname>Moncada</surname><given-names>B</given-names></name><name name-style="western"><surname>Lücking</surname><given-names>R</given-names></name><name name-style="western"><surname>Suárez</surname><given-names>A</given-names></name></person-group> (<year>2014a</year>) <article-title>Molecular phylogeny of the genus <italic><tp:taxon-name><tp:taxon-name-part taxon-name-part-type="genus">Sticta</tp:taxon-name-part></tp:taxon-name></italic> (lichenized <tp:taxon-name><tp:taxon-name-part taxon-name-part-type="phylum">Ascomycota</tp:taxon-name-part></tp:taxon-name>: <tp:taxon-name><tp:taxon-name-part taxon-name-part-type="family">Lobariaceae</tp:taxon-name-part></tp:taxon-name>) in Colombia.</article-title><source>Fungal Diversity</source><volume>64</volume>(<issue>1</issue>): <fpage>205</fpage>–<lpage>231</lpage>. <ext-link xlink:href="10.1007/s13225-013-0230-0" ext-link-type="doi" xlink:type="simple">https://doi.org/10.1007/s13225-013-0230-0</ext-link></mixed-citation></ref><ref id="B37"><mixed-citation xmlns:xlink="http://www.w3.org/1999/xlink" xlink:type="simple"><person-group><name name-style="western"><surname>Moncada</surname><given-names>B</given-names></name><name name-style="western"><surname>Aguirre</surname><given-names>J</given-names></name><name name-style="western"><surname>Lücking</surname><given-names>R</given-names></name></person-group> (<year>2014b</year>) <article-title>Ecogeografía del género <italic><tp:taxon-name><tp:taxon-name-part taxon-name-part-type="genus">Sticta</tp:taxon-name-part></tp:taxon-name></italic> (<tp:taxon-name><tp:taxon-name-part taxon-name-part-type="phylum">Ascomycota</tp:taxon-name-part></tp:taxon-name> liquenizados: <tp:taxon-name><tp:taxon-name-part taxon-name-part-type="family">Lobariaceae</tp:taxon-name-part></tp:taxon-name>) en Colombia.</article-title><source>Revista de Biología Tropical</source><volume>62</volume>(<issue>1</issue>): <fpage>266</fpage>–<lpage>281</lpage>. <ext-link xlink:href="10.15517/rbt.v62i1.3564" ext-link-type="doi" xlink:type="simple">https://doi.org/10.15517/rbt.v62i1.3564</ext-link></mixed-citation></ref><ref id="B39"><mixed-citation xmlns:xlink="http://www.w3.org/1999/xlink" xlink:type="simple"><person-group><name name-style="western"><surname>Moncada</surname><given-names>B</given-names></name><name name-style="western"><surname>Lücking</surname><given-names>R</given-names></name><name name-style="western"><surname>Lumbsch</surname><given-names>HT</given-names></name></person-group> (<year>2020</year>) <article-title>Rewriting the evolutionary history of the lichen genus <italic><tp:taxon-name><tp:taxon-name-part taxon-name-part-type="genus">Sticta</tp:taxon-name-part></tp:taxon-name></italic> (<tp:taxon-name><tp:taxon-name-part taxon-name-part-type="phylum">Ascomycota</tp:taxon-name-part></tp:taxon-name>: <tp:taxon-name><tp:taxon-name-part taxon-name-part-type="family">Peltigeraceae</tp:taxon-name-part></tp:taxon-name> subfam. <tp:taxon-name><tp:taxon-name-part taxon-name-part-type="subfamily">Lobarioideae</tp:taxon-name-part></tp:taxon-name>) in the Hawaiian islands.</article-title><source>Plant and Fungal Systematics</source><volume>65</volume>(<issue>1</issue>): <fpage>95</fpage>–<lpage>119</lpage>. <ext-link xlink:href="10.35535/pfsyst-2020-0005" ext-link-type="doi" xlink:type="simple">https://doi.org/10.35535/pfsyst-2020-0005</ext-link></mixed-citation></ref></ref-list></tp:taxon-treatment>
