# Supplementary material for: ﻿Stictaflakusiorum and S.kukwae—two additional new species from the Neotropics (Peltigerales, Peltigeraceae)
Source: MycoKeys. 2025 Mar 4;114:259–76. doi: 10.3897/mycokeys.114.139681 (PMC11898244; doi:10.3897/mycokeys.114.139681)
Supplement: XML Treatment for Sticta kukwae [file mycokeys.114.139681-treatment2.xml]

<!DOCTYPE tp:taxon-treatment
  PUBLIC "-//TaxonX//DTD Taxonomic Treatment Publishing DTD v0 20100105//EN" "tax-treatment-NSO.dtd">
<tp:taxon-treatment xmlns:tp="http://www.plazi.org/taxpub"><tp:treatment-meta><kwd-group><label>Taxon classification</label><kwd>
                <named-content content-type="kingdom">Fungi</named-content>
              </kwd><kwd>
                <named-content content-type="order">Peltigerales</named-content>
              </kwd><kwd>
                <named-content content-type="family">Peltigeraceae</named-content>
              </kwd></kwd-group><mixed-citation publication-type="journal"><person-group><name><surname>Ossowska</surname><given-names>Emilia Anna</given-names></name><name><surname>Moncada</surname><given-names>Bibiana</given-names></name><name><surname>Lücking</surname><given-names>Robert</given-names></name><name><surname>Sérusiaux</surname><given-names>Emmanuel</given-names></name><name><surname>Magain</surname><given-names>Nicolas</given-names></name></person-group><article-title>﻿<italic><tp:taxon-name><tp:taxon-name-part taxon-name-part-type="genus" reg="Sticta">Sticta</tp:taxon-name-part><tp:taxon-name-part taxon-name-part-type="species" reg="flakusiorum">flakusiorum</tp:taxon-name-part></tp:taxon-name></italic> and <italic><tp:taxon-name><tp:taxon-name-part taxon-name-part-type="genus" reg="Sticta">S.</tp:taxon-name-part><tp:taxon-name-part taxon-name-part-type="species" reg="kukwae">kukwae</tp:taxon-name-part></tp:taxon-name></italic>—two additional new species from the Neotropics (<tp:taxon-name><tp:taxon-name-part taxon-name-part-type="order">Peltigerales</tp:taxon-name-part></tp:taxon-name>, <tp:taxon-name><tp:taxon-name-part taxon-name-part-type="family">Peltigeraceae</tp:taxon-name-part></tp:taxon-name>)</article-title><source>MycoKeys</source><day>04</day><month>03</month><year>2025</year><volume>114</volume><fpage>259</fpage><lpage>276</lpage><pub-id pub-id-type="doi">10.3897/mycokeys.114.139681</pub-id></mixed-citation></tp:treatment-meta><tp:nomenclature><label>﻿</label><tp:taxon-name>
              <object-id xmlns:xlink="http://www.w3.org/1999/xlink" content-type="arpha" xlink:type="simple">1359B908-F392-529F-9EAE-6F44A12EC33B</object-id>
              <tp:taxon-name-part taxon-name-part-type="genus" reg="Sticta">Sticta</tp:taxon-name-part>
              <tp:taxon-name-part taxon-name-part-type="species" reg="kukwae">kukwae</tp:taxon-name-part>
              <object-id xmlns:xlink="http://www.w3.org/1999/xlink" content-type="mycobank" xlink:type="simple">856229</object-id>
            </tp:taxon-name><tp:taxon-authority>Ossowska, Magain &amp; Sérusiaux</tp:taxon-authority><tp:taxon-status xmlns:xlink="http://www.w3.org/1999/xlink" xlink:type="simple">sp. nov.</tp:taxon-status><xref ref-type="fig" rid="F3">Fig. 3</xref></tp:nomenclature><tp:treatment-sec sec-type="diagnosis" id="SECID0EBSAG"><title>Diagnosis.</title><p>Differing from <italic><tp:taxon-name><tp:taxon-name-part taxon-name-part-type="genus" reg="Sticta">S.</tp:taxon-name-part><tp:taxon-name-part taxon-name-part-type="species" reg="weigelii">weigelii</tp:taxon-name-part></tp:taxon-name></italic> in lobes with sinuous margins, in the presence of marginal phyllidia, and the scarce, submarginal apothecia, as well as the primary tomentum being light brown to brown, dense, and sparse towards the margins.</p><fig id="F3" position="float" orientation="portrait"><object-id xmlns:xlink="http://www.w3.org/1999/xlink" content-type="doi" xlink:type="simple">10.3897/mycokeys.114.139681.figure3</object-id><object-id xmlns:xlink="http://www.w3.org/1999/xlink" content-type="arpha" xlink:type="simple">4D90EFF8-236D-5989-A3AA-4313D4A4EABC</object-id><label>Figure 3.</label><caption><p>Morphology of <italic><tp:taxon-name><tp:taxon-name-part taxon-name-part-type="genus" reg="Sticta">Sticta</tp:taxon-name-part><tp:taxon-name-part taxon-name-part-type="species" reg="kukwae">kukwae</tp:taxon-name-part></tp:taxon-name></italic> (<bold>A, B, E</bold> holotype <bold>C</bold> LG3223, <bold>D</bold> LG3221, <bold>F</bold> LG3227) <bold>A</bold> upper surface <bold>B</bold> lower surface <bold>C, D</bold> lobes with sinuous margins and marginal phyllidia <bold>E</bold> lower tomentum with cyphellae and rhizines. Scale bars: 1 mm (<bold>A–F</bold>).</p></caption><graphic xmlns:xlink="http://www.w3.org/1999/xlink" xlink:href="mycokeys-114-259-g003.jpg" position="float" orientation="portrait" xlink:type="simple" id="oo_1269319.jpg"><uri content-type="original_file" xlink:type="simple">https://binary.pensoft.net/fig/1269319</uri></graphic></fig></tp:treatment-sec><tp:treatment-sec sec-type="material" id="SECID0E3TAG"><title>Type.</title><p>Bolivia. • Dept. La Paz; Prov. Franz Tamayo, Área Natural de Manejo Integrado Nacional APOLOBAMBA, between la Cumbre and Pelechuco, close to Aguas Blancas, <named-content xmlns:xlink="http://www.w3.org/1999/xlink" content-type="dwc:verbatimCoordinates" xlink:type="simple"><named-content content-type="geo-json" specific-use="{&#34;type&#34;:&#34;Point&#34;,&#34;coordinates&#34;:[-69.118056,-14.820000]}" id="NCID0EFUAG" xlink:type="simple">14°49'12"S, 69°07'05"W</named-content></named-content>, elev. 4070 m, open high Andean vegetation, Altoandino, saxicolous, 15 Nov. 2014, M. Kukwa 14729a (holotype UGDA L-65224, isotype LPB).</p></tp:treatment-sec><tp:treatment-sec sec-type="description" id="SECID0EKUAG"><title>Description.</title><p>Stipe absent. Thallus suborbicular to irregular, up to 10 cm diam., moderately branched, with 3–5 branches per 5 cm radius, branching anisotomous to polytomous; lobes ligulate to flabellate, undulate, with their apices rounded, revolute, and their margins sinuous, not thickened; lobe internodes 5–9 mm long, 4–9 mm broad; thallus coriaceous. Upper surface smooth to shallowly pitted, yellowish brown to brown when dry, shiny; surface glabrous, few lobes with papillae but without maculae; true cilia absent. Only two apothecia found, submarginal, with slightly pronounced invagination on lower side, up to 1.5 mm diam.; disc brown; margin smooth, brown to dark brown. Phyllidia present, marginal and laminal, simple, branched, palmate to corymbose, vertical to obliquely arranged, globular at first, then spatulate to squamiform, usually darker than the thallus. Lower surface uneven, light brown; primary tomentum dense and thick to the margin, sometimes absent at the very edge, fasciculate to spongy, soft, white to brown, sometimes brown with brighter apices; secondary tomentum present, arachnoid. Rhizines present, only on few lobes, whitish to brown, simple to branched, densely distributed. Cyphellae 1–20 per cm<sup>2</sup> towards the thallus center and 1–20 per cm<sup>2</sup> towards the margin, dispersed, rounded to irregular, urceolate with wide pore, erumpent to sessile, remaining below the level of the primary tomentum, with the margin elevated and involute, white to beige colored, with tomentum; pore up to 0.5 mm diam.; basal membrane scabrid, white, K+ yellowish, C–, KC–, P–. Medulla compact, white, K–, C–, KC–, P–. No substances detected by <abbrev xmlns:xlink="http://www.w3.org/1999/xlink" xlink:title="thin-layer chromatography method" id="ABBRID0EUUAG" xlink:type="simple">TLC</abbrev>.</p><p>Upper cortex paraplectenchymatous, up to 65 μm thick, uniform, consisting of up to 7 cell layers with cells 5–10 μm diam., their walls up to 1.5 μm thick. Photobiont layer up to 130 μm thick, its cells up to 15 μm diam. Medulla up to 120 μm thick, its hyphae 4 μm broad, without crystals. Lower cortex paraplectenchymatous, up to 60 thick, with 7 cell layers; cells up to 10 μm diam., their walls up to 2.5 μm thick. Lower primary tomentum up to 400 μm long, with cells resembling secondary tomentum and probably representing thalloconidia, simple or in fascicles formed of up to 20 hyphae, hyphae simple. Lower secondary tomentum 70 mm long, simple to branched, moniliform. Cyphellae cavity up to 150 μm deep; cells of basal membrane without or with single papillae. Apothecia lecanorine (with algal layer below cortex), up to 250 μm high, without distinct stipe; excipulum 150 μm broad, without projecting hairs. Hymenium up to 75 μm high; epihymenium 5 μm high, orange-brown with gelatinous upper layer. Asci immature. Ascospores not observed.</p></tp:treatment-sec><tp:treatment-sec sec-type="habitat" id="SECID0EZUAG"><title>Habitat and distribution.</title><p><italic><tp:taxon-name><tp:taxon-name-part taxon-name-part-type="genus" reg="Sticta">Sticta</tp:taxon-name-part><tp:taxon-name-part taxon-name-part-type="species" reg="kukwae">kukwae</tp:taxon-name-part></tp:taxon-name></italic> is known from Bolivia and Peru. In Bolivia, it was found saxicolous and was collected at a single locality in the Área Natural de Manejo Integrado Nacional Apolobamba in the Department La Paz, at an altitude of 4070 m. In Peru, it was also saxicolous and found in four localities in Puno, in a vegetation type of Roquedal, Matorral de Puna, at an altitude of 3850 m.</p></tp:treatment-sec><tp:treatment-sec sec-type="etymology" id="SECID0EKVAG"><title>Etymology.</title><p>Named in honor of the lichenologist Martin Kukwa for his contribution to the taxonomy of lichens and lichenicolous fungi in Bolivia.</p></tp:treatment-sec><tp:treatment-sec sec-type="material" id="SECID0EPVAG"><title>Additional material examined.</title><p>Peru. • Puno - Carabaya, Ollachea - Macusani (20 km of Macusani), in a vegetation type of Roquedal, Matorral de Puna, on rocks on the ground/close to the ground, 23 May 2012, N. Magain (LG3225, LG3227, LG3221 &amp; LG3223).</p></tp:treatment-sec><tp:treatment-sec sec-type="notes" id="SECID0EUVAG"><title>Notes.</title><p><italic><tp:taxon-name><tp:taxon-name-part taxon-name-part-type="genus" reg="Sticta">Sticta</tp:taxon-name-part><tp:taxon-name-part taxon-name-part-type="species" reg="kukwae">kukwae</tp:taxon-name-part></tp:taxon-name></italic> is another species in the <italic><tp:taxon-name><tp:taxon-name-part taxon-name-part-type="genus" reg="Sticta">S.</tp:taxon-name-part><tp:taxon-name-part taxon-name-part-type="species" reg="weigelii">weigelii</tp:taxon-name-part></tp:taxon-name></italic> morphodeme, along with the recently described <italic><tp:taxon-name><tp:taxon-name-part taxon-name-part-type="genus" reg="Sticta">S.</tp:taxon-name-part><tp:taxon-name-part taxon-name-part-type="species" reg="andina">andina</tp:taxon-name-part></tp:taxon-name></italic> B. Moncada, Lücking &amp; Sérus., <italic><tp:taxon-name><tp:taxon-name-part taxon-name-part-type="genus" reg="Sticta">S.</tp:taxon-name-part><tp:taxon-name-part taxon-name-part-type="species" reg="scabrosa">scabrosa</tp:taxon-name-part></tp:taxon-name></italic>, and <italic><tp:taxon-name><tp:taxon-name-part taxon-name-part-type="genus" reg="Sticta">S.</tp:taxon-name-part><tp:taxon-name-part taxon-name-part-type="species" reg="waikamoi">waikamoi</tp:taxon-name-part></tp:taxon-name></italic> Moncada &amp; Lücking. It differs from these species in the type of vegetative propagules and the presence of lobes with strongly sinuous margins, which have not been observed in the other species. <italic><tp:taxon-name><tp:taxon-name-part taxon-name-part-type="genus" reg="Sticta">Sticta</tp:taxon-name-part><tp:taxon-name-part taxon-name-part-type="species" reg="weigelii">weigelii</tp:taxon-name-part></tp:taxon-name></italic> s.str. and <italic><tp:taxon-name><tp:taxon-name-part taxon-name-part-type="genus" reg="Sticta">S.</tp:taxon-name-part><tp:taxon-name-part taxon-name-part-type="species" reg="waikamoi">waikamoi</tp:taxon-name-part></tp:taxon-name></italic> produce isidia, and <italic><tp:taxon-name><tp:taxon-name-part taxon-name-part-type="genus" reg="Sticta">S.</tp:taxon-name-part><tp:taxon-name-part taxon-name-part-type="species" reg="andina">andina</tp:taxon-name-part></tp:taxon-name></italic> has isidia and phyllidia. <italic><tp:taxon-name><tp:taxon-name-part taxon-name-part-type="genus" reg="Sticta">Sticta</tp:taxon-name-part><tp:taxon-name-part taxon-name-part-type="species" reg="scabrosa">scabrosa</tp:taxon-name-part></tp:taxon-name></italic>, as <italic><tp:taxon-name><tp:taxon-name-part taxon-name-part-type="genus" reg="Sticta">S.</tp:taxon-name-part><tp:taxon-name-part taxon-name-part-type="species" reg="kukwae">kukwae</tp:taxon-name-part></tp:taxon-name></italic>, produces phyllidia, but in this taxon, they are the same color as the thallus, whereas in the new species, they are blackish-brown. Both species can produce sparse apothecia, but in <italic><tp:taxon-name><tp:taxon-name-part taxon-name-part-type="genus" reg="Sticta">S.</tp:taxon-name-part><tp:taxon-name-part taxon-name-part-type="species" reg="kukwae">kukwae</tp:taxon-name-part></tp:taxon-name></italic> their margins are crenate and dark brown, whereas in <italic><tp:taxon-name><tp:taxon-name-part taxon-name-part-type="genus" reg="Sticta">S.</tp:taxon-name-part><tp:taxon-name-part taxon-name-part-type="species" reg="scabrosa">scabrosa</tp:taxon-name-part></tp:taxon-name></italic> they are entire to very rarely shallowly crenate and in the same color as the thallus (<xref ref-type="bibr" rid="B41">Moncada et al. 2021b</xref>; <xref ref-type="bibr" rid="B45">Ossowska et al. 2022b</xref>). <italic><tp:taxon-name><tp:taxon-name-part taxon-name-part-type="genus" reg="Sticta">Sticta</tp:taxon-name-part><tp:taxon-name-part taxon-name-part-type="species" reg="andina">andina</tp:taxon-name-part></tp:taxon-name></italic> may also have apothecia, but they are abundant and with verrucose to crenate margins (<xref ref-type="bibr" rid="B40">Moncada et al. 2021a</xref>, <xref ref-type="bibr" rid="B41">b</xref>; <xref ref-type="bibr" rid="B45">Ossowska et al. 2022b</xref>). Another difference is found in the color of the lower surface, as <italic><tp:taxon-name><tp:taxon-name-part taxon-name-part-type="genus" reg="Sticta">S.</tp:taxon-name-part><tp:taxon-name-part taxon-name-part-type="species" reg="andina">andina</tp:taxon-name-part></tp:taxon-name></italic> has dark lower surface, in <italic><tp:taxon-name><tp:taxon-name-part taxon-name-part-type="genus" reg="Sticta">S.</tp:taxon-name-part><tp:taxon-name-part taxon-name-part-type="species" reg="scabrosa">scabrosa</tp:taxon-name-part></tp:taxon-name></italic> it is yellow-brown, while in <italic><tp:taxon-name><tp:taxon-name-part taxon-name-part-type="genus" reg="Sticta">S.</tp:taxon-name-part><tp:taxon-name-part taxon-name-part-type="species" reg="weigelii">weigelii</tp:taxon-name-part></tp:taxon-name></italic> the color ranges from beige to dark brown, and in <italic><tp:taxon-name><tp:taxon-name-part taxon-name-part-type="genus" reg="Sticta">S.</tp:taxon-name-part><tp:taxon-name-part taxon-name-part-type="species" reg="waikamoi">waikamoi</tp:taxon-name-part></tp:taxon-name></italic> it is dark brown (<xref ref-type="bibr" rid="B39">Moncada et al. 2020</xref>, <xref ref-type="bibr" rid="B40">2021a</xref>, <xref ref-type="bibr" rid="B41">b</xref>; <xref ref-type="bibr" rid="B45">Ossowska et al. 2022b</xref>). The newly described species has a light brown lower surface. <italic><tp:taxon-name><tp:taxon-name-part taxon-name-part-type="genus" reg="Sticta">Sticta</tp:taxon-name-part><tp:taxon-name-part taxon-name-part-type="species" reg="andina">andina</tp:taxon-name-part></tp:taxon-name></italic> and <italic><tp:taxon-name><tp:taxon-name-part taxon-name-part-type="genus" reg="Sticta">S.</tp:taxon-name-part><tp:taxon-name-part taxon-name-part-type="species" reg="scabrosa">scabrosa</tp:taxon-name-part></tp:taxon-name></italic> have a wide distribution (<xref ref-type="bibr" rid="B40">Moncada et al. 2021a</xref>, <xref ref-type="bibr" rid="B41">b</xref>; <xref ref-type="bibr" rid="B17">Kaasalainen et al. 2023</xref>). In contrast, <italic><tp:taxon-name><tp:taxon-name-part taxon-name-part-type="genus" reg="Sticta">S.</tp:taxon-name-part><tp:taxon-name-part taxon-name-part-type="species" reg="weigelii">weigelii</tp:taxon-name-part></tp:taxon-name></italic> was previously assumed to be widespread (<xref ref-type="bibr" rid="B12">Galloway 1994</xref>, <xref ref-type="bibr" rid="B8">1997</xref>, 2006). However, recent research has shown that its distribution is probably limited to the Neotropics (<xref ref-type="bibr" rid="B41">Moncada et al. 2021b</xref>; <xref ref-type="bibr" rid="B30">Mercado-Díaz et al. 2023</xref>). All three taxa are also known from Bolivia (<xref ref-type="bibr" rid="B43">Ossowska 2021</xref>; <xref ref-type="bibr" rid="B45">Ossowska et al. 2022b</xref>). <italic><tp:taxon-name><tp:taxon-name-part taxon-name-part-type="genus" reg="Sticta">Sticta</tp:taxon-name-part><tp:taxon-name-part taxon-name-part-type="species" reg="waikamoi">waikamoi</tp:taxon-name-part></tp:taxon-name></italic> is known from the Hawaiian islands (<xref ref-type="bibr" rid="B39">Moncada et al. 2020</xref>, <xref ref-type="bibr" rid="B40">2021a</xref>). Only <italic><tp:taxon-name><tp:taxon-name-part taxon-name-part-type="genus" reg="Sticta">S.</tp:taxon-name-part><tp:taxon-name-part taxon-name-part-type="species" reg="weigelii">weigelii</tp:taxon-name-part></tp:taxon-name></italic> has been reported from Peru (<xref ref-type="bibr" rid="B49">Ramos 2014</xref>), but without molecular evidence.</p><p>In the phylogenetic tree (Fig. <xref ref-type="fig" rid="F1">1</xref>), the new species is closely related to <italic><tp:taxon-name><tp:taxon-name-part taxon-name-part-type="genus" reg="Sticta">S.</tp:taxon-name-part><tp:taxon-name-part taxon-name-part-type="species" reg="umbilicariiformis">umbilicariiformis</tp:taxon-name-part></tp:taxon-name></italic>. However, it has many marginal pustules, which can sometimes make it appear sorediate; thalli is often quite large, and lobes are thick with wavy to foveolate margins. Additionally, the lower surface is cream-colored to brown and thickly tomentose. <italic><tp:taxon-name><tp:taxon-name-part taxon-name-part-type="genus" reg="Sticta">Sticta</tp:taxon-name-part><tp:taxon-name-part taxon-name-part-type="species" reg="umbilicariiformis">umbilicariiformis</tp:taxon-name-part></tp:taxon-name></italic> has been documented in East Africa, with a high probability of its occurrence in other regions as well (<xref ref-type="bibr" rid="B28">Magain and Sérusiaux 2015</xref>; <xref ref-type="bibr" rid="B17">Kaasalainen et al. 2023</xref>).</p><p>The presence of lobes with sinuous margins is also a characteristic feature in the recently distinguished <italic><tp:taxon-name><tp:taxon-name-part taxon-name-part-type="genus" reg="Sticta">S.</tp:taxon-name-part><tp:taxon-name-part taxon-name-part-type="species" reg="monlueckiorum">monlueckiorum</tp:taxon-name-part></tp:taxon-name></italic> Ossowska, Flakus &amp; Rodr.-Flakus from Bolivia. In <italic><tp:taxon-name><tp:taxon-name-part taxon-name-part-type="genus" reg="Sticta">S.</tp:taxon-name-part><tp:taxon-name-part taxon-name-part-type="species" reg="monlueckiorum">monlueckiorum</tp:taxon-name-part></tp:taxon-name></italic>, the thallus is larger (up to 10 cm) and moderately branched, while the apothecia are laminal with hirsute margins and without vegetative propagules (<xref ref-type="bibr" rid="B3">Crous et al. 2023</xref>), whereas <italic><tp:taxon-name><tp:taxon-name-part taxon-name-part-type="genus" reg="Sticta">S.</tp:taxon-name-part><tp:taxon-name-part taxon-name-part-type="species" reg="flakusiorum">flakusiorum</tp:taxon-name-part></tp:taxon-name></italic> has a hirsute upper surface with abundant, submarginal apothecia and without vegetative propagules. All three taxa differ also in the color of the lower surface and the density of the cyphellae. In <italic><tp:taxon-name><tp:taxon-name-part taxon-name-part-type="genus" reg="Sticta">S.</tp:taxon-name-part><tp:taxon-name-part taxon-name-part-type="species" reg="monlueckiorum">monlueckiorum</tp:taxon-name-part></tp:taxon-name></italic>, the lower surface is beige to yellowish, and the cyphellae have a density of 41–60 per cm<sup>2</sup> towards the center and more than 100 towards the margins (<xref ref-type="bibr" rid="B3">Crous et al. 2023</xref>). In <italic><tp:taxon-name><tp:taxon-name-part taxon-name-part-type="genus" reg="Sticta">S.</tp:taxon-name-part><tp:taxon-name-part taxon-name-part-type="species" reg="flakusiorum">flakusiorum</tp:taxon-name-part></tp:taxon-name></italic>, the lower surface is brown, and the cyphellae are 1–20 per cm<sup>2</sup> towards the center and 41–60 per cm<sup>2</sup> towards the margins, and in <italic><tp:taxon-name><tp:taxon-name-part taxon-name-part-type="genus" reg="Sticta">S.</tp:taxon-name-part><tp:taxon-name-part taxon-name-part-type="species" reg="kukwae">kukwae</tp:taxon-name-part></tp:taxon-name></italic>, 1–20 per cm<sup>2</sup> towards the thallus center and margins.</p><p>The hyphae of primary tomentum of <italic><tp:taxon-name><tp:taxon-name-part taxon-name-part-type="genus" reg="Sticta">Sticta</tp:taxon-name-part><tp:taxon-name-part taxon-name-part-type="species" reg="kukwae">kukwae</tp:taxon-name-part></tp:taxon-name></italic> produce peculiar structures that resemble budding conidia forming chains. Similar structures were found in the isidiate <italic><tp:taxon-name><tp:taxon-name-part taxon-name-part-type="genus" reg="Sticta">S.</tp:taxon-name-part><tp:taxon-name-part taxon-name-part-type="species" reg="atlantica">atlantica</tp:taxon-name-part></tp:taxon-name></italic> Magain &amp; Sérus., <italic><tp:taxon-name><tp:taxon-name-part taxon-name-part-type="genus" reg="Sticta">S.</tp:taxon-name-part><tp:taxon-name-part taxon-name-part-type="species" reg="fuliginoides">fuliginoides</tp:taxon-name-part></tp:taxon-name></italic> Magain &amp; Sérus., and <italic><tp:taxon-name><tp:taxon-name-part taxon-name-part-type="genus" reg="Sticta">S.</tp:taxon-name-part><tp:taxon-name-part taxon-name-part-type="species" reg="fuliginosa">fuliginosa</tp:taxon-name-part></tp:taxon-name></italic> by <xref ref-type="bibr" rid="B28">Magain and Sérusiaux (2015)</xref>, who stated in the case of <italic><tp:taxon-name><tp:taxon-name-part taxon-name-part-type="genus" reg="Sticta">S.</tp:taxon-name-part><tp:taxon-name-part taxon-name-part-type="species" reg="fuliginosa">fuliginosa</tp:taxon-name-part></tp:taxon-name></italic> they can act as conidia. These cells in the mentioned species are very similar to cells of secondary tomentum in several <italic><tp:taxon-name><tp:taxon-name-part taxon-name-part-type="genus" reg="Sticta">Sticta</tp:taxon-name-part></tp:taxon-name></italic> species, and possibly both can play a role of conidia. Such spores thus can be named thalloconidia, which are on the other hand known mainly in several species of the genus <italic><tp:taxon-name><tp:taxon-name-part taxon-name-part-type="genus" reg="Umbilicaria">Umbilicaria</tp:taxon-name-part></tp:taxon-name></italic> Hoffm. (<xref ref-type="bibr" rid="B14">Hestmark 1990</xref>, <xref ref-type="bibr" rid="B15">1991</xref>, <xref ref-type="bibr" rid="B16">1992</xref>), but also in some crustose lichens (e.g., <italic><tp:taxon-name><tp:taxon-name-part taxon-name-part-type="genus" reg="Miriquidica">Miriquidica</tp:taxon-name-part><tp:taxon-name-part taxon-name-part-type="species" reg="nephaea">nephaea</tp:taxon-name-part></tp:taxon-name></italic> (Sommerf.) P.F. Cannon, <italic><tp:taxon-name><tp:taxon-name-part taxon-name-part-type="genus" reg="Protoparmelia">Protoparmelia</tp:taxon-name-part><tp:taxon-name-part taxon-name-part-type="species" reg="leproloma">leproloma</tp:taxon-name-part></tp:taxon-name></italic> (R. Sant.) Rambold &amp; Poelt, <italic><tp:taxon-name><tp:taxon-name-part taxon-name-part-type="genus" reg="Protoparmeliopsis">Protoparmeliopsis</tp:taxon-name-part><tp:taxon-name-part taxon-name-part-type="species" reg="peltata">peltata</tp:taxon-name-part></tp:taxon-name></italic> (DC.) Arup, Zhao Xin &amp; Lumbsch, <italic><tp:taxon-name><tp:taxon-name-part taxon-name-part-type="genus" reg="Rhizoplaca">Rhizoplaca</tp:taxon-name-part><tp:taxon-name-part taxon-name-part-type="species" reg="melanophthalma">melanophthalma</tp:taxon-name-part></tp:taxon-name></italic> (DC.) Leuckert &amp; Poelt, <italic><tp:taxon-name><tp:taxon-name-part taxon-name-part-type="genus" reg="Sporastatia">Sporastatia</tp:taxon-name-part><tp:taxon-name-part taxon-name-part-type="species" reg="karakorina">karakorina</tp:taxon-name-part></tp:taxon-name></italic> (Obermayer &amp; Poelt) Davydov &amp; Yakovch.) (<xref ref-type="bibr" rid="B48">Poelt and Obermayer 1990</xref>). However, the ultrastructural study of their development must be performed prior to the final change in the conception of their role.</p></tp:treatment-sec><tp:treatment-sec><!--Section generated to contain objects referenced in tp:taxon-treatment.--><fig id="F1" position="float" orientation="portrait"><object-id xmlns:xlink="http://www.w3.org/1999/xlink" content-type="doi" xlink:type="simple">10.3897/mycokeys.114.139681.figure1</object-id><object-id xmlns:xlink="http://www.w3.org/1999/xlink" content-type="arpha" xlink:type="simple">46B630D3-0BAD-5A80-AC61-269A718D71F4</object-id><label>Figure 1.</label><caption><p>Best-scoring maximum likelihood tree of the <italic><tp:taxon-name><tp:taxon-name-part taxon-name-part-type="genus" reg="Sticta">Sticta</tp:taxon-name-part></tp:taxon-name></italic> target clade containing the new species <italic><tp:taxon-name><tp:taxon-name-part taxon-name-part-type="genus" reg="Sticta">S.</tp:taxon-name-part><tp:taxon-name-part taxon-name-part-type="species" reg="flakusiorum">flakusiorum</tp:taxon-name-part></tp:taxon-name></italic> from Bolivia (blue), <italic><tp:taxon-name><tp:taxon-name-part taxon-name-part-type="genus" reg="Sticta">S.</tp:taxon-name-part><tp:taxon-name-part taxon-name-part-type="species" reg="kukwae">kukwae</tp:taxon-name-part></tp:taxon-name></italic> from Bolivia and Peru (red), and <italic><tp:taxon-name><tp:taxon-name-part taxon-name-part-type="genus" reg="Sticta">S.</tp:taxon-name-part></tp:taxon-name></italic> sp. 36 from Peru (green), based on the fungal ITS barcoding marker. Branches associated with high bootstrap support values (≥ 70) are thickened and values are indicated near the branches.</p></caption><graphic xmlns:xlink="http://www.w3.org/1999/xlink" xlink:href="mycokeys-114-259-g001.jpg" position="float" orientation="portrait" xlink:type="simple" id="oo_1269317.jpg"><uri content-type="original_file" xlink:type="simple">https://binary.pensoft.net/fig/1269317</uri></graphic></fig></tp:treatment-sec><ref-list><ref id="B41"><mixed-citation xmlns:xlink="http://www.w3.org/1999/xlink" xlink:type="simple"><person-group><name name-style="western"><surname>Moncada</surname><given-names>B</given-names></name><name name-style="western"><surname>Mercado-Diáz</surname><given-names>JA</given-names></name><name name-style="western"><surname>Smith</surname><given-names>CW</given-names></name><name name-style="western"><surname>Bungartz</surname><given-names>F</given-names></name><name name-style="western"><surname>Sérusiaux</surname><given-names>E</given-names></name><name name-style="western"><surname>Lumbsch</surname><given-names>HT</given-names></name><name name-style="western"><surname>Lücking</surname><given-names>R</given-names></name></person-group> (<year>2021b</year>) <article-title>Two new common, previously unrecognized species in the <italic><tp:taxon-name><tp:taxon-name-part taxon-name-part-type="genus">Sticta</tp:taxon-name-part><tp:taxon-name-part taxon-name-part-type="species">weigelii</tp:taxon-name-part></tp:taxon-name></italic> morphodeme (<tp:taxon-name><tp:taxon-name-part taxon-name-part-type="phylum">Ascomycota</tp:taxon-name-part></tp:taxon-name>: <tp:taxon-name><tp:taxon-name-part taxon-name-part-type="family">Peltigeraceae</tp:taxon-name-part></tp:taxon-name>).</article-title><source>Willdenowia</source><volume>51</volume>(<issue>1</issue>): <fpage>35</fpage>–<lpage>45</lpage>. <ext-link xlink:href="10.3372/wi.51.51103" ext-link-type="doi" xlink:type="simple">https://doi.org/10.3372/wi.51.51103</ext-link></mixed-citation></ref><ref id="B45"><mixed-citation xmlns:xlink="http://www.w3.org/1999/xlink" xlink:type="simple"><person-group><name name-style="western"><surname>Ossowska</surname><given-names>EA</given-names></name><name name-style="western"><surname>Kosecka</surname><given-names>M</given-names></name><name name-style="western"><surname>Jaskólska</surname><given-names>J</given-names></name><name name-style="western"><surname>Kukwa</surname><given-names>M</given-names></name></person-group> (<year>2022b</year>) <article-title>Two taxa of the genus <italic><tp:taxon-name><tp:taxon-name-part taxon-name-part-type="genus">Sticta</tp:taxon-name-part></tp:taxon-name></italic> (<tp:taxon-name><tp:taxon-name-part taxon-name-part-type="order">Peltigerales</tp:taxon-name-part></tp:taxon-name>, <tp:taxon-name><tp:taxon-name-part taxon-name-part-type="phylum">Ascomycota</tp:taxon-name-part></tp:taxon-name>), <italic><tp:taxon-name><tp:taxon-name-part taxon-name-part-type="genus">S.</tp:taxon-name-part><tp:taxon-name-part taxon-name-part-type="species">andina</tp:taxon-name-part></tp:taxon-name></italic> and <tp:taxon-name><tp:taxon-name-part taxon-name-part-type="genus">S.</tp:taxon-name-part><tp:taxon-name-part taxon-name-part-type="species">scabrosa</tp:taxon-name-part><tp:taxon-name-part taxon-name-part-type="infraspecific-rank">subsp.</tp:taxon-name-part><tp:taxon-name-part taxon-name-part-type="subspecies">scabrosa</tp:taxon-name-part></tp:taxon-name>, new to Bolivia confirmed by molecular data.</article-title><source>Plant and Fungal Systematics</source><volume>67</volume>(<issue>2</issue>): <fpage>45</fpage>–<lpage>54</lpage>. <ext-link xlink:href="10.35535/pfsyst-2022-0006" ext-link-type="doi" xlink:type="simple">https://doi.org/10.35535/pfsyst-2022-0006</ext-link></mixed-citation></ref><ref id="B40"><mixed-citation xmlns:xlink="http://www.w3.org/1999/xlink" xlink:type="simple"><person-group><name name-style="western"><surname>Moncada</surname><given-names>B</given-names></name><name name-style="western"><surname>Smith</surname><given-names>CW</given-names></name><name name-style="western"><surname>Lücking</surname><given-names>R</given-names></name></person-group> (<year>2021a</year>) <article-title>A taxonomic reassessment of the genus <italic><tp:taxon-name><tp:taxon-name-part taxon-name-part-type="genus">Sticta</tp:taxon-name-part></tp:taxon-name></italic> (lichenized <tp:taxon-name><tp:taxon-name-part taxon-name-part-type="phylum">Ascomycota</tp:taxon-name-part></tp:taxon-name>: <tp:taxon-name><tp:taxon-name-part taxon-name-part-type="family">Peltigeraceae</tp:taxon-name-part></tp:taxon-name>) in the Hawaiian archipelago.</article-title><source>Lichenologist (London, England)</source><volume>53</volume>(<issue>1</issue>): <fpage>117</fpage>–<lpage>133</lpage>. <ext-link xlink:href="10.1017/S0024282920000353" ext-link-type="doi" xlink:type="simple">https://doi.org/10.1017/S0024282920000353</ext-link></mixed-citation></ref><ref id="B39"><mixed-citation xmlns:xlink="http://www.w3.org/1999/xlink" xlink:type="simple"><person-group><name name-style="western"><surname>Moncada</surname><given-names>B</given-names></name><name name-style="western"><surname>Lücking</surname><given-names>R</given-names></name><name name-style="western"><surname>Lumbsch</surname><given-names>HT</given-names></name></person-group> (<year>2020</year>) <article-title>Rewriting the evolutionary history of the lichen genus <italic><tp:taxon-name><tp:taxon-name-part taxon-name-part-type="genus">Sticta</tp:taxon-name-part></tp:taxon-name></italic> (<tp:taxon-name><tp:taxon-name-part taxon-name-part-type="phylum">Ascomycota</tp:taxon-name-part></tp:taxon-name>: <tp:taxon-name><tp:taxon-name-part taxon-name-part-type="family">Peltigeraceae</tp:taxon-name-part></tp:taxon-name> subfam. <tp:taxon-name><tp:taxon-name-part taxon-name-part-type="subfamily">Lobarioideae</tp:taxon-name-part></tp:taxon-name>) in the Hawaiian islands.</article-title><source>Plant and Fungal Systematics</source><volume>65</volume>(<issue>1</issue>): <fpage>95</fpage>–<lpage>119</lpage>. <ext-link xlink:href="10.35535/pfsyst-2020-0005" ext-link-type="doi" xlink:type="simple">https://doi.org/10.35535/pfsyst-2020-0005</ext-link></mixed-citation></ref><ref id="B17"><mixed-citation xmlns:xlink="http://www.w3.org/1999/xlink" xlink:type="simple"><person-group><name name-style="western"><surname>Kaasalainen</surname><given-names>U</given-names></name><name name-style="western"><surname>Kirika</surname><given-names>PM</given-names></name><name name-style="western"><surname>Mollel</surname><given-names>NP</given-names></name><name name-style="western"><surname>Hemp</surname><given-names>A</given-names></name><name name-style="western"><surname>Rikkinen</surname><given-names>J</given-names></name></person-group> (<year>2023</year>) <article-title>The Lichen Genus <italic><tp:taxon-name><tp:taxon-name-part taxon-name-part-type="genus">Sticta</tp:taxon-name-part></tp:taxon-name></italic> (<tp:taxon-name><tp:taxon-name-part taxon-name-part-type="family">Lobariaceae</tp:taxon-name-part></tp:taxon-name>, <tp:taxon-name><tp:taxon-name-part taxon-name-part-type="order">Peltigerales</tp:taxon-name-part></tp:taxon-name>) in East African Montane Ecosystems.</article-title><source>Journal of <tp:taxon-name><tp:taxon-name-part taxon-name-part-type="kingdom">Fungi</tp:taxon-name-part></tp:taxon-name> (Basel, Switzerland)</source><volume>9</volume>(<issue>2</issue>): <fpage>246</fpage>. <ext-link xlink:href="10.3390/jof9020246" ext-link-type="doi" xlink:type="simple">https://doi.org/10.3390/jof9020246</ext-link></mixed-citation></ref><ref id="B12"><mixed-citation xmlns:xlink="http://www.w3.org/1999/xlink" xlink:type="simple"><person-group><name name-style="western"><surname>Galloway</surname><given-names>DJ</given-names></name><name name-style="western"><surname>Southern South American Species</surname></name></person-group> (<year>1994</year>) <article-title>Studies on the lichen genus <italic><tp:taxon-name><tp:taxon-name-part taxon-name-part-type="genus">Sticta</tp:taxon-name-part></tp:taxon-name></italic> (Schreber) Ach.: I. Southern South American species.</article-title><source>Lichenologist (London, England)</source><volume>26</volume>(<issue>3</issue>): <fpage>223</fpage>–<lpage>282</lpage>. <ext-link xlink:href="10.1006/lich.1994.1019" ext-link-type="doi" xlink:type="simple">https://doi.org/10.1006/lich.1994.1019</ext-link></mixed-citation></ref><ref id="B8"><mixed-citation xmlns:xlink="http://www.w3.org/1999/xlink" xlink:type="simple"><person-group><name name-style="western"><surname>Galloway</surname><given-names>DJ</given-names></name></person-group> (<year>1997</year>) <article-title>Studies on the lichen genus <italic><tp:taxon-name><tp:taxon-name-part taxon-name-part-type="genus">Sticta</tp:taxon-name-part></tp:taxon-name></italic> (Schreber) Ach. IV. New Zealand species.</article-title><source>Lichenologist (London, England)</source><volume>29</volume>(<issue>2</issue>): <fpage>105</fpage>–<lpage>168</lpage>. <ext-link xlink:href="10.1006/lich.1996.0066" ext-link-type="doi" xlink:type="simple">https://doi.org/10.1006/lich.1996.0066</ext-link></mixed-citation></ref><ref id="B30"><mixed-citation xmlns:xlink="http://www.w3.org/1999/xlink" xlink:type="simple"><person-group><name name-style="western"><surname>Mercado-Díaz</surname><given-names>JA</given-names></name><name name-style="western"><surname>Lücking</surname><given-names>R</given-names></name><name name-style="western"><surname>Moncada</surname><given-names>B</given-names></name><name name-style="western"><surname>St</surname><given-names>E</given-names></name><name name-style="western"><surname>Campbell</surname><given-names>KC</given-names></name><name name-style="western"><surname>Delnatte</surname><given-names>C</given-names></name><name name-style="western"><surname>Familia</surname><given-names>L</given-names></name><name name-style="western"><surname>Falcón-Hidalgo</surname><given-names>B</given-names></name><name name-style="western"><surname>Motito-Marín</surname><given-names>A</given-names></name><name name-style="western"><surname>Rivera-Queralta</surname><given-names>Y</given-names></name><name name-style="western"><surname>Widhelm</surname><given-names>TJ</given-names></name><name name-style="western"><surname>Lumbsch</surname><given-names>HT</given-names></name></person-group> (<year>2023</year>) Species assemblages of insular Caribbean <italic><tp:taxon-name><tp:taxon-name-part taxon-name-part-type="genus">Sticta</tp:taxon-name-part></tp:taxon-name></italic> (lichenized <tp:taxon-name><tp:taxon-name-part taxon-name-part-type="phylum">Ascomycota</tp:taxon-name-part></tp:taxon-name>: <tp:taxon-name><tp:taxon-name-part taxon-name-part-type="order">Peltigerales</tp:taxon-name-part></tp:taxon-name>) over ecological and evolutionary time scales. Molecular Phylogenetics and Evolution 186: 107830. <ext-link xlink:href="10.1016/j.ympev.2023.107830" ext-link-type="doi" xlink:type="simple">https://doi.org/10.1016/j.ympev.2023.107830</ext-link></mixed-citation></ref><ref id="B43"><mixed-citation xmlns:xlink="http://www.w3.org/1999/xlink" xlink:type="simple"><person-group><name name-style="western"><surname>Ossowska</surname><given-names>EA</given-names></name></person-group> (<year>2021</year>) <article-title>First records of <italic><tp:taxon-name><tp:taxon-name-part taxon-name-part-type="genus">Sticta</tp:taxon-name-part><tp:taxon-name-part taxon-name-part-type="species">weigelii</tp:taxon-name-part></tp:taxon-name></italic> s.str. from Bolivia confirmed by molecular data.</article-title><source>Folia Cryptogamica Estonica</source><volume>58</volume>: <fpage>65</fpage>–<lpage>72</lpage>. <ext-link xlink:href="10.12697/fce.2021.58.09" ext-link-type="doi" xlink:type="simple">https://doi.org/10.12697/fce.2021.58.09</ext-link></mixed-citation></ref><ref id="B49"><mixed-citation xmlns:xlink="http://www.w3.org/1999/xlink" xlink:type="simple"><person-group><name name-style="western"><surname>Ramos</surname><given-names>D</given-names></name></person-group> (<year>2014</year>) <article-title>Lista de especies de líquenes y hongos liquenícolas del Perú – Checklist of lichens and lichenicolous fungi of Peru.</article-title><source>Glalia</source><volume>6</volume>(<issue>2</issue>): <fpage>1</fpage>–<lpage>49</lpage>.</mixed-citation></ref><ref id="B28"><mixed-citation xmlns:xlink="http://www.w3.org/1999/xlink" xlink:type="simple"><person-group><name name-style="western"><surname>Magain</surname><given-names>N</given-names></name><name name-style="western"><surname>Sérusiaux</surname><given-names>E</given-names></name></person-group> (<year>2015</year>) Dismantling the treasured flagship lichen <italic><tp:taxon-name><tp:taxon-name-part taxon-name-part-type="genus">Sticta</tp:taxon-name-part><tp:taxon-name-part taxon-name-part-type="species">fuliginosa</tp:taxon-name-part></tp:taxon-name></italic> (<tp:taxon-name><tp:taxon-name-part taxon-name-part-type="order">Peltigerales</tp:taxon-name-part></tp:taxon-name>) into four species in Western Europe. Mycological Progress 14(10): e97. <ext-link xlink:href="10.1007/s11557-015-1109-0" ext-link-type="doi" xlink:type="simple">https://doi.org/10.1007/s11557-015-1109-0</ext-link></mixed-citation></ref><ref id="B3"><mixed-citation xmlns:xlink="http://www.w3.org/1999/xlink" xlink:type="simple"><person-group><name name-style="western"><surname>Crous</surname><given-names>PW</given-names></name><name name-style="western"><surname>Costa</surname><given-names>MM</given-names></name><name name-style="western"><surname>Kandemir</surname><given-names>H</given-names></name><name name-style="western"><surname>Vermaas</surname><given-names>M</given-names></name><name name-style="western"><surname>Vu</surname><given-names>D</given-names></name><name name-style="western"><surname>Zhao</surname><given-names>L</given-names></name><name name-style="western"><surname>Arumugam</surname><given-names>E</given-names></name><name name-style="western"><surname>Flakus</surname><given-names>A</given-names></name><name name-style="western"><surname>Jurjević</surname><given-names>Ž</given-names></name><name name-style="western"><surname>Kaliyaperumal</surname><given-names>M</given-names></name><name name-style="western"><surname>Mahadevakumar</surname><given-names>S</given-names></name><name name-style="western"><surname>Murugadoss</surname><given-names>R</given-names></name><name name-style="western"><surname>Shivas</surname><given-names>RG</given-names></name><name name-style="western"><surname>Tan</surname><given-names>YP</given-names></name><name name-style="western"><surname>Wingfield</surname><given-names>MJ</given-names></name><name name-style="western"><surname>Abell</surname><given-names>SE</given-names></name><name name-style="western"><surname>Marney</surname><given-names>TS</given-names></name><name name-style="western"><surname>Danteswari</surname><given-names>C</given-names></name><name name-style="western"><surname>Darmostuk</surname><given-names>V</given-names></name><name name-style="western"><surname>Denchev</surname><given-names>CM</given-names></name><name name-style="western"><surname>Denchev</surname><given-names>TT</given-names></name><name name-style="western"><surname>Etayo</surname><given-names>J</given-names></name><name name-style="western"><surname>Gené</surname><given-names>J</given-names></name><name name-style="western"><surname>Gunaseelan</surname><given-names>S</given-names></name><name name-style="western"><surname>Hubka</surname><given-names>V</given-names></name><name name-style="western"><surname>Illescas</surname><given-names>T</given-names></name><name name-style="western"><surname>Jansen</surname><given-names>GM</given-names></name><name name-style="western"><surname>Kezo</surname><given-names>K</given-names></name><name name-style="western"><surname>Kumar</surname><given-names>S</given-names></name><name name-style="western"><surname>Larsson</surname><given-names>E</given-names></name><name name-style="western"><surname>Mufeeda</surname><given-names>KT</given-names></name><name name-style="western"><surname>Piątek</surname><given-names>M</given-names></name><name name-style="western"><surname>Rodriguez-Flakus</surname><given-names>P</given-names></name><name name-style="western"><surname>Sarma</surname><given-names>PVSRN</given-names></name><name name-style="western"><surname>Stryjak-Bogacka</surname><given-names>M</given-names></name><name name-style="western"><surname>Torres-Garcia</surname><given-names>D</given-names></name><name name-style="western"><surname>Vauras</surname><given-names>J</given-names></name><name name-style="western"><surname>Acal</surname><given-names>DA</given-names></name><name name-style="western"><surname>Akulov</surname><given-names>A</given-names></name><name name-style="western"><surname>Alhudaib</surname><given-names>K</given-names></name><name name-style="western"><surname>Asif</surname><given-names>M</given-names></name><name name-style="western"><surname>Balashov</surname><given-names>S</given-names></name><name name-style="western"><surname>Baral</surname><given-names>H-O</given-names></name><name name-style="western"><surname>Baturo-Cieśniewska</surname><given-names>A</given-names></name><name name-style="western"><surname>Begerow</surname><given-names>D</given-names></name><name name-style="western"><surname>Beja-Pereira</surname><given-names>A</given-names></name><name name-style="western"><surname>Bianchinotti</surname><given-names>MV</given-names></name><name name-style="western"><surname>Bilański</surname><given-names>P</given-names></name><name name-style="western"><surname>Chandranayaka</surname><given-names>S</given-names></name><name name-style="western"><surname>Chellappan</surname><given-names>N</given-names></name><name name-style="western"><surname>Cowan</surname><given-names>DA</given-names></name><name name-style="western"><surname>Custódio</surname><given-names>FA</given-names></name><name name-style="western"><surname>Czachura</surname><given-names>P</given-names></name><name name-style="western"><surname>Delgado</surname><given-names>G</given-names></name><name name-style="western"><surname>De Silva</surname><given-names>NI</given-names></name><name name-style="western"><surname>Dijksterhuis</surname><given-names>J</given-names></name><name name-style="western"><surname>Dueñas</surname><given-names>M</given-names></name><name name-style="western"><surname>Eisvand</surname><given-names>P</given-names></name><name name-style="western"><surname>Fachada</surname><given-names>V</given-names></name><name name-style="western"><surname>Fournier</surname><given-names>J</given-names></name><name name-style="western"><surname>Fritsche</surname><given-names>Y</given-names></name><name name-style="western"><surname>Fuljer</surname><given-names>F</given-names></name><name name-style="western"><surname>Ganga</surname><given-names>KGG</given-names></name><name name-style="western"><surname>Guerra</surname><given-names>MP</given-names></name><name name-style="western"><surname>Hansen</surname><given-names>K</given-names></name><name name-style="western"><surname>Hywel-Jones</surname><given-names>N</given-names></name><name name-style="western"><surname>Ismail</surname><given-names>AM</given-names></name><name name-style="western"><surname>Jacobs</surname><given-names>CR</given-names></name><name name-style="western"><surname>Jankowiak</surname><given-names>R</given-names></name><name name-style="western"><surname>Karich</surname><given-names>A</given-names></name><name name-style="western"><surname>Kemler</surname><given-names>M</given-names></name><name name-style="western"><surname>Kisło</surname><given-names>K</given-names></name><name name-style="western"><surname>Klofac</surname><given-names>W</given-names></name><name name-style="western"><surname>Krisai-Greilhuber</surname><given-names>I</given-names></name><name name-style="western"><surname>Latha</surname><given-names>KPD</given-names></name><name name-style="western"><surname>Lebeuf</surname><given-names>R</given-names></name><name name-style="western"><surname>Lopes</surname><given-names>ME</given-names></name><name name-style="western"><surname>Lumyong</surname><given-names>S</given-names></name><name name-style="western"><surname>Maciá-Vicente</surname><given-names>JG</given-names></name><name name-style="western"><surname>Maggs-Kölling</surname><given-names>G</given-names></name><name name-style="western"><surname>Magistà</surname><given-names>D</given-names></name><name name-style="western"><surname>Manimohan</surname><given-names>P</given-names></name><name name-style="western"><surname>Martín</surname><given-names>MP</given-names></name><name name-style="western"><surname>Mazur</surname><given-names>E</given-names></name><name name-style="western"><surname>Mehrabi-Koushki</surname><given-names>M</given-names></name><name name-style="western"><surname>Miller</surname><given-names>AN</given-names></name><name name-style="western"><surname>Mombert</surname><given-names>A</given-names></name><name name-style="western"><surname>Ossowska</surname><given-names>EA</given-names></name><name name-style="western"><surname>Patejuk</surname><given-names>K</given-names></name><name name-style="western"><surname>Pereira</surname><given-names>OL</given-names></name><name name-style="western"><surname>Piskorski</surname><given-names>S</given-names></name><name name-style="western"><surname>Plaza</surname><given-names>M</given-names></name><name name-style="western"><surname>Podile</surname><given-names>AR</given-names></name><name name-style="western"><surname>Polhorský</surname><given-names>A</given-names></name><name name-style="western"><surname>Pusz</surname><given-names>W</given-names></name><name name-style="western"><surname>Raza</surname><given-names>M</given-names></name><name name-style="western"><surname>Ruszkiewicz-Michalska</surname><given-names>M</given-names></name><name name-style="western"><surname>Saba</surname><given-names>M</given-names></name><name name-style="western"><surname>Sánchez</surname><given-names>RM</given-names></name><name name-style="western"><surname>Singh</surname><given-names>R</given-names></name><name name-style="western"><surname>Śliwa</surname><given-names>L</given-names></name><name name-style="western"><surname>Smith</surname><given-names>ME</given-names></name><name name-style="western"><surname>Stefenon</surname><given-names>VM</given-names></name><name name-style="western"><surname>Strašiftáková</surname><given-names>D</given-names></name><name name-style="western"><surname>Suwannarach</surname><given-names>N</given-names></name><name name-style="western"><surname>Szczepańska</surname><given-names>K</given-names></name><name name-style="western"><surname>Telleria</surname><given-names>MT</given-names></name><name name-style="western"><surname>Tennakoon</surname><given-names>DS</given-names></name><name name-style="western"><surname>Thines</surname><given-names>M</given-names></name><name name-style="western"><surname>Thorn</surname><given-names>RG</given-names></name><name name-style="western"><surname>Urbaniak</surname><given-names>J</given-names></name><name name-style="western"><surname>van der Vegte</surname><given-names>M</given-names></name><name name-style="western"><surname>Vasan</surname><given-names>V</given-names></name><name name-style="western"><surname>Vila-Viçosa</surname><given-names>C</given-names></name><name name-style="western"><surname>Voglmayr</surname><given-names>H</given-names></name><name name-style="western"><surname>Wrzosek</surname><given-names>M</given-names></name><name name-style="western"><surname>Zappelini</surname><given-names>J</given-names></name><name name-style="western"><surname>Groenewald</surname><given-names>JZ</given-names></name></person-group> (<year>2023</year>) Fungal Planet description sheets: 1550–1613. Persoonia - Molecular Phylogeny and Evolution of <tp:taxon-name><tp:taxon-name-part taxon-name-part-type="kingdom">Fungi</tp:taxon-name-part></tp:taxon-name>. <ext-link xlink:href="10.3767/persoonia.2023.51.08" ext-link-type="doi" xlink:type="simple">https://doi.org/10.3767/persoonia.2023.51.08</ext-link></mixed-citation></ref><ref id="B14"><mixed-citation xmlns:xlink="http://www.w3.org/1999/xlink" xlink:type="simple"><person-group><name name-style="western"><surname>Hestmark</surname><given-names>G</given-names></name></person-group> (<year>1990</year>) <article-title>Thalloconidia in the genus <italic><tp:taxon-name><tp:taxon-name-part taxon-name-part-type="genus">Umbilicaria</tp:taxon-name-part></tp:taxon-name></italic>.</article-title><source>Nordic Journal of Botany</source><volume>9</volume>(<issue>5</issue>): <fpage>547</fpage>–<lpage>574</lpage>. <ext-link xlink:href="10.1111/j.1756-1051.1990.tb00546.x" ext-link-type="doi" xlink:type="simple">https://doi.org/10.1111/j.1756-1051.1990.tb00546.x</ext-link></mixed-citation></ref><ref id="B15"><mixed-citation xmlns:xlink="http://www.w3.org/1999/xlink" xlink:type="simple"><person-group><name name-style="western"><surname>Hestmark</surname><given-names>G</given-names></name></person-group> (<year>1991</year>) <article-title>Teleomorph-anamorph relationships in <italic><tp:taxon-name><tp:taxon-name-part taxon-name-part-type="genus">Umbilicaria</tp:taxon-name-part></tp:taxon-name></italic> II. Patterns in propagative morph production.</article-title><source>Lichenologist (London, England)</source><volume>23</volume>(<issue>4</issue>): <fpage>361</fpage>–<lpage>380</lpage>. <ext-link xlink:href="10.1017/S0024282991000518" ext-link-type="doi" xlink:type="simple">https://doi.org/10.1017/S0024282991000518</ext-link></mixed-citation></ref><ref id="B16"><mixed-citation xmlns:xlink="http://www.w3.org/1999/xlink" xlink:type="simple"><person-group><name name-style="western"><surname>Hestmark</surname><given-names>G</given-names></name></person-group> (<year>1992</year>) Conidiogenesis in five species of <italic><tp:taxon-name><tp:taxon-name-part taxon-name-part-type="genus">Umbilicaria</tp:taxon-name-part></tp:taxon-name></italic>. Mycological Research 96(12): 1033–1043. <ext-link xlink:href="10.1016/S0953-7562(09)80113-5" ext-link-type="doi" xlink:type="simple">https://doi.org/10.1016/S0953-7562(09)80113-5</ext-link></mixed-citation></ref><ref id="B48"><mixed-citation xmlns:xlink="http://www.w3.org/1999/xlink" xlink:type="simple"><person-group><name name-style="western"><surname>Poelt</surname><given-names>J</given-names></name><name name-style="western"><surname>Obermayer</surname><given-names>W</given-names></name></person-group> (<year>1990</year>) <article-title>Über Thallosporen bei einigen Krustenflechten.</article-title><source>Herzogia</source><volume>8</volume>(<issue>3–4</issue>): <fpage>273</fpage>–<lpage>288</lpage>. <ext-link xlink:href="10.1127/herzogia/8/1990/273" ext-link-type="doi" xlink:type="simple">https://doi.org/10.1127/herzogia/8/1990/273</ext-link></mixed-citation></ref></ref-list></tp:taxon-treatment>
