# Supplementary material for: ﻿Stictaflakusiorum and S.kukwae—two additional new species from the Neotropics (Peltigerales, Peltigeraceae)
Source: MycoKeys. 2025 Mar 4;114:259–76. doi: 10.3897/mycokeys.114.139681 (PMC11898244; doi:10.3897/mycokeys.114.139681)
Supplement: Supplementary material 1 — Specimens of Sticta used in molecular analysis with locality, voucher information, GenBank accession numbers and list of references [file mycokeys-114-259-s001.xlsx]

## Sheet: Arkusz1
Table S1. Specimens od Sticta used in molecular analysis with locality, voucher information, GenBank accession numbers and list of references. Sequences generated for this study are in bold.
Species	Voucher and references	GenBank number
Sticta afromontana	Tanzania, Kaasalainen UK 171439t, Kaasalainen et al. (2023)	OP999554
Sticta afromontana	Tanzania, Kaasalainen UK 170857a, Kaasalainen et al. (2023)	OP999503
Sticta afromontana	Tanzania, Kaasalainen UK 171584v, Kaasalainen et al. (2023)	OP999601
Sticta ambavillaria	Reunion, Magain LG0992, Magain et al. (2012)	JQ735978
Sticta andensis	Colombia, MON0199, Moncada et al. (2014)	KC732547
Sticta arachnofuliginosa	Colombia, MON0116, Moncada et al. (2014)	KC732512
Sticta arachnofuliginosa	Colombia, MON0015, Moncada et al. (2014)	KC732458
Sticta arachnofuliginosa	Colombia, MON0143, Moncada et al. (2014)	KC732524
Sticta arachnosylvatica	Colombia, MON0650, Moncada et al. (2014)	KC732718
Sticta arachnosylvatica	Colombia, MON0312, Moncada et al. (2014)	KC732580
Sticta arachnosylvatica	Colombia, MON0475, Moncada et al. (2014)	KC732689
Sticta aspratilis	Kenya, Kaasalainen UK 110551f, Kaasalainen et al. (2023)	OP999475
Sticta aspratilis	Tanzania, Kaasalainen UK 170975f, Kaasalainen et al. (2023)	OP999530
Sticta aspratilis	Tanzania, Kaasalainen UK 171587j, Kaasalainen et al. (2023)	OP999607
Sticta atlantica	Ireland, LG3747, Magain, Sérusiaux (2015)	KT281734
Sticta atlantica	Azores, LG3858, Magain, Sérusiaux (2015)	KT281737
Sticta atroandensis	Colombia, MON0147, Moncada et al. (2014)	KC732528
Sticta atroandensis	Colombia, MON0167, Moncada et al. (2014)	KC732533
Sticta atroandensis	Colombia, MON0146, Moncada et al. (2014)	KC732527
Sticta aymara	Bolivia, Flakus 17220 & Rodriguez-Flakus, Ossowska et al. (2022)	OP250126
Sticta aymara	Bolivia, Flakus 17220 & Rodriguez-Flakus, Ossowska et al. (2022)	NR189895
Sticta cometia	Colombia, MON0413, Moncada et al. (2014)	KC732642
Sticta cometia	Colombia, MON0412, Moncada et al. (2014)	KC732641
Sticta cometia	Colombia, MON0396, Moncada et al. (2014)	KC732627
Sticta cometiella	Colombia, MON0339, Moncada et al. (2014)	KC732606
Sticta cometiella	Colombia, MON0127, Moncada et al. (2014)	KC732516
Sticta cometiella	Colombia, MON0227, Moncada et al. (2014)	KC011068
Sticta duplolimbata	Tanzania, Kaasalainen UK-170914b, Kaasalainen et al. (2023)	OP999519
Sticta duplolimbata	Kenya, Rikkinen JR-16374b, Kaasalainen et al. (2023)	OP999460
Sticta duplolimbata	Tanzania, Kaasalainen UK-171513f, Kaasalainen et al. (2023)	OP999582
Sticta fasciculata	USA, Alaska, Dillman DM-25-2018, Di Meglio, Goward (2023)	MN699989
Sticta fasciculata	Canada, British Columbia, Di Meglio 91, Di Meglio, Goward (2023)	MN699993
Sticta fasciculata	USA, Di Meglio 161, Di Meglio, Goward (2023)	MN699995
Sticta flakusiorum	Bolivia, Kukwa 14677	PQ461155
Sticta fuliginosa	UK, Lindgren et al. (2020)	MT526260
Sticta fuliginosa	Canada, Brinker 7920, Di Meglio, Goward (2023)	PP291713
Sticta fuliginosa	Tanzania, Kaasalainen UK 170794g, Kaasalainen et al. (2023)	OP999486
Sticta fuliginosa	New Zealand, Thomas 1061, Thomas et al. (2002)	AF350310
Sticta fuliginosa	USA, MON1243, Widhelm et al. (2018)	MG367426
Sticta globulifuliginosa	Colombia, MON0333, Moncada et al. (2014)	KC732601
Sticta globulifuliginosa	Colombia, MON461a, Moncada et al. (2014)	KC732678
Sticta globulifuliginosa	Colombia, MON0314, Moncada et al. (2014)	KC732582
Sticta gretae	USA, Di Meglio 150, Di Meglio, Goward (2023)	MN700007
Sticta gretae	USA, Di Meglio 84, Di Meglio, Goward (2023)	MN700003
Sticta gretae	USA, Di Meglio 78, Di Meglio, Goward (2023)	MN700002
Sticta hirsutofuliginosa	Colombia, MON0099, Moncada et al. (2014)	KC732501
Sticta hirsutofuliginosa	Colombia, MON0347, Moncada et al. (2014)	KC732611
Sticta hirsutofuliginosa	Colombia, MON0348, Moncada et al. (2014)	KC732612
Sticta humboldtii	Colombia, MON0615, Moncada et al. (2014)	KC732704
Sticta humboldtii	Colombia, MON4382, Lindgren et al. (2020)	MT507786
Sticta humboldtii	Colombia, MON0616, Moncada et al. (2014)	KC732705
Sticta kukwae	Bolivia, Kukwa 14729a	PQ461156
Sticta kukwae	Peru, Magain LG3225	PQ461157
Sticta kukwae	Peru, Magain LG3221	PQ461158
Sticta kukwae	Peru, Magain LG3227	PQ461160
Sticta kukwae	Peru, Magain LG3223	PQ461159
Sticta limbata	Spain, LG2749, Magain, Sérusiaux (2015)	KT281708
Sticta limbata	USA, MON1262, Widhelm et al. (2018)	MG367428
Sticta limbata	France, LG3544, Magain, Sérusiaux (2015)	KT281728
Sticta limbata	UK, LG2690, Magain, Sérusiaux (2015)	KT281707
Sticta limbata	USA, Di Meglio 85, Di Meglio, Goward (2023)	MN700025
Sticta macrofuliginosa	Colombia, MON0533, Moncada et al. (2014)	KC732747
Sticta macrothallina	Colombia, MON0431a, Moncada et al. (2014)	KC732655
Sticta macrothallina	Colombia, MON0408, Moncada et al. (2014)	KC732637
Sticta macrothallina	Colombia, MON0431b, Moncada et al. (2014)	KC732656
Sticta madidensis	Bolivia, Kukwa 14879, Ossowska et al. (2024)	PP273990
Sticta madidensis	Ecuador, Benitez	GBXXXXXX
Sticta madidensis	Colombia, MON6164	GBXXXXXX
Sticta madidensis	Colombia, MON2317	GBXXXXXX
Sticta madidensis	Colombia, MON6155	GBXXXXXX
Sticta madidensis	Colombia, MON2314	GBXXXXXX
Sticta madidensis	Colombia, MON2318	GBXXXXXX
Sticta munda	Tanzania, Kaasalainen UK 171582i, Kaasalainen et al. (2023)	OP999598
Sticta munda	Tanzania, Kaasalainen UK 171584u, Kaasalainen et al. (2023)	OP999600
Sticta munda	Tanzania, Kaasalainen UK 171510k, Kaasalainen et al. (2023)	OP999581
Sticta narinioana	Colombia, MON2272, Ossowska et al. (2022)	OP244961
Sticta narinioana	Colombia, MON2280, Ossowska et al. (2022)	OP244963
Sticta narinioana	Colombia, MON2696, Ossowska et al. (2022)	OP244962
Sticta parahumboldtii	Colombia, MON0294, Moncada et al. (2014)	KC732573
Sticta parahumboldtii	Colombia, MON0209, Moncada et al. (2014)	KC732550
Sticta phyllidiofuliginosa	Colombia, MON0559, Moncada et al. (2014)	KC732764
Sticta phyllidiofuliginosa	Colombia, MON0088, Moncada et al. (2014)	KC732495
Sticta phyllidiofuliginosa	Colombia, MON0109, Moncada et al. (2014)	KC732508
Sticta pseudohumboldtii	Colombia, MON0025, Moncada et al. (2014)	KC732463
Sticta pseudohumboldtii	Colombia, MON0517, Moncada et al. (2014)	KC732737
Sticta pseudohumboldtii	Colombia, MON0190, Moncada et al. (2014)	KC732543
Sticta pseudolimbata	Colombia, MON0031, Moncada et al. (2014)	KC732467
Sticta pseudolimbata	Colombia, MON0032, Moncada et al. (2014)	KC732468
Sticta pseudolimbata	Colombia, MON0185, Moncada et al. (2014)	KC732564
Sticta psedosylvatica	Colombia, MON0091, Moncada et al. (2014)	KC732498
Sticta psedosylvatica	Colombia, MON0494, Moncada et al. (2014)	KC732725
Sticta psedosylvatica	Colombia, MON0493, Moncada et al. (2014)	KC732724
Sticta umbilicariiformis	Tanzania, Kaasalainen UK 171577h, Kaasalainen et al. (2023)	OP999596
Sticta umbilicariiformis	Kenya, Rikkinen JR 16098, Kaasalainen et al. (2023)	OP999434
Sticta umbilicariiformis	Rwanda, Magain LG0925, Magain, Sérusiaux (2015)	KT281697
Sticta viviana	Colombia, MON4685	GBXXXXXX
Sticta viviana	Colombia, MON0462, Moncada et al. (2014)	KC732680
Sticta viviana	Colombia, MON0480, Moncada et al. (2014)	KC732692
Sticta viviana	Colombia, MON0317, Moncada et al. (2014)	KC732585
Sticta viviana	Costa Rica, MON0704	GBXXXXXX
REFERENCES
Di Meglio JR, Goward T (2023) Resolving the Sticta fuliginosa morphodeme (lichenized Ascomycota: Peltigeraceae) in northwestern North America. The Bryologist 126(1): 090–110. 10.1639/0007-2745-126.1.090.
Kaasalainen U, Kirika PM, Mollel NP, Hemp A, Rikkinen J (2023) The Lichen Genus Sticta (Lobariaceae, Peltigerales) in East African Montane Ecosystems. Journal of Fungi 9: 246. https://doi.org/10.3390/jof9020246
Lindgren H, Moncada B, Lücking R, Magain N, Simon A, Goffinet B, Sérusiaux E, Nelsen MP, Mercado-Díaz JA, Widhelm T J, Lumbsch HT (2020) Cophylogenetic patterns in algal symbionts correlate with repeated symbiont switches during diversification and geographic expansion of lichen-forming fungi in the genus Sticta (Ascomycota, Peltigeraceae). Molecular Phylogenetics and Evolution 150: 106860. https…
Magain N, Goffinet B, Sérusiaux E (2012) Further photomorphs in the lichen family Lobariaceae from Reunion (Mascarene archipelago) with notes on the phylogeny of Dendriscocaulon cyanomorphs. The Bryologist 115(2): 243-254. https://doi.org/10.1639/0007-2745-115.2.243
Magain N, Sérusiaux E (2015) Dismantling the treasured flagship lichen Sticta fuliginosa (Peltigerales) into four species in Western Europe. Mycological Progress 14(10): e97. https://doi.org/10.1007/s11557-015-1109-0
Moncada B, Lücking R, Suárez A (2014) Molecular phylogeny of the genus Sticta (lichenized Ascomycota: Lobariaceae) in Colombia. Fungal Diversity 64(1): 205–231. https://doi.org/10.1007/s13225-013-0230-0
Ossowska EA, Moncada B, Kukwa M, Flakus A, Rodriguez-Flakus P, Olszewska S, Lücking R (2022) New species of Sticta (lichenised Ascomycota, lobarioid Peltigeraceae) from Bolivia suggest a high level of endemism in the Central Andes. MycoKeys 92: 131–160. https://doi.org/10.3897/mycokeys.92.89960
Ossowska EA, Moncada B, Lücking R, Flakus A, Rodriguez-Flakus P, Olszewska S, Kukwa M (2024) Additional new species and new records of the genus Sticta (lichenised Ascomycota, lobarioid Peltigeraceae) from Bolivia. MycoKeys 105: 21–47. https://doi.org/10.3897/mycokeys.105.120810
Thomas M, Ryan D, Galloway D (2002) Observations on phylogenetic relationships within Lobariaceae Chevall. (Lecanorales, Ascomycota) in New Zealand, based on ITS-5.8S molecular sequence data. In Llimona X, Lumbsch TH, Ott S [eds.], Progress and problems in lichenology at the turn of the millennium. IAL4 Bibliotheca Lichenologica 82: 123–138.
Widhelm TJ, Bertoletti FR, Asztalos MJ, Mercado-Díaz JA, Huang JP, Moncada B, Lücking R, Magain N, Sérusiaux E, Goffinet B, Crouch N, Mason-Gamer R, Lumbsch HT (2018) Oligocene origin and drivers of diversification in the genus Sticta (Lobariaceae, Ascomycota). Molecular Phylogenetics and Evolution 126: 58–73. https://doi.org/10.1016/j.ympev.2018.04.006
